# Supplementary material for: Metabolomic Analysis of Alfalfa (Medicago sativa L.) Root-Symbiotic Rhizobia Responses under Alkali Stress
Source: Front Plant Sci. 2017 Jul 11;8:1208. doi: 10.3389/fpls.2017.01208 (PMC5504246; doi:10.3389/fpls.2017.01208)
Supplement: Supplementary file 2 [file Table1.XLSX]

## Sheet: NI-Alkali vs NI-Control 
Table S1 Relative concentration and fold changes of major metabolites in roots of NI control (A) and NI six days after alkali treatment (A1)
Peak	Mass	NI-Control	NI-Alkali	VIP	P-VALUE	Q-VALUE	ANOVA NI-Control	ANOVA NI-Alkali	ANOVA NI Con-NI Alkali	FOLD CHANGE	LOG_FOLDCHANGE
4-aminobutyric acid	174	0.501845	0.125166	1.88392	0.018073	0.0970704	0.269729	0.0508937	0.270081	4.00943	-2.0034
succinic acid	147	0.365654	1.68137	2.08774	3.06523e-08	9.55025e-06	0.146265	0.153372	0.70181	0.217474	2.20109
Glucose-1-phosphate	217	0.164963	0.0476636	1.6509	0.0175991	0.0962877	0.0840851	0.0227173	0.0848577	3.46098	-1.79118
Threonic acid	292	0.0596861	0.00869974	1.91427	0.0104175	0.079445	0.0313901	0.00244435	0.0340526	6.86067	-2.77835
2-hydroxypyridine	152	0.0346876	0.0728113	1.79874	0.000504325	0.0146897	0.0107709	0.0150622	0.0234999	0.476404	1.06974
3-Hydroxypropionic acid	177	0.000562227	0.00101883	1.23614	0.0176904	0.0964408	0.000160722	0.000360241	0.000357196	0.551838	0.857684
Itaconic acid	147	0.0336495	0.0652875	1.55153	0.0343776	0.13158	0.025695	0.0184928	0.0269915	0.515405	0.956221
D-Glyceric acid	189	0.00334653	0.00486153	1.31617	0.0310038	0.125452	0.00122557	0.000828763	0.00127315	0.68837	0.538743
alpha-ketoglutaric acid	198	0.00845097	0.0465914	2.08716	0.000309119	0.0127673	0.0034415	0.011819	0.0215781	0.181385	2.46287
proline	142	0.241785	2.01059	1.78864	0.00972697	0.077099	0.288302	1.09773	1.19949	0.120256	3.05582
glucose-6-phosphate	387	0.000479505	0.0013572	1.2213	0.0276344	0.118734	0.000170077	0.000706422	0.000670877	0.353305	1.50102
threonine	57	0.00691728	0.000987555	1.65585	0.00430639	0.0509084	0.0035071	0.00183053	0.00408699	7.00445	-2.80827
conduritol b epoxide	217	0.0812801	0.0335428	1.52746	0.00560682	0.0587089	0.0217426	0.0252073	0.0335442	2.42318	-1.2769
leucine	158	0.0123037	0.00193443	1.18227	0.0328861	0.128954	0.00877167	0.00300116	0.00826995	6.36039	-2.66911
3-hydroxy-3-methylglutaric acid	109	0.000602015	0.00219651	1.40786	0.00146357	0.0242929	0.000723262	0.000535079	0.00103019	0.274078	1.86734
D-(glycerol 1-phosphate)	299	0.00123304	0.0033062	1.84527	0.0199519	0.100502	0.000464452	0.00153759	0.00153129	0.372949	1.42295
Galactinol	204	0.00139252	3.72869e-05	1.1231	0.0440311	0.145943	0.00124076	4.73402e-05	0.00109622	37.3462	-5.22289
2-Monoolein	67	0.00118997	0.0005457	1.54591	0.0132666	0.0875002	0.000374908	0.000368163	0.000488574	2.18063	-1.12475
Purine riboside	217	0.0541593	0.0157893	1.76258	0.0124179	0.0853378	0.0253344	0.00749208	0.0268101	3.43013	-1.77826
melibiose	204	0.000461447	1.76018e-09	1.90745	0.016236	0.0938642	0.000317612	1.69026e-10	0.000322375	262158	-18.0001
Glutaric Acid	55	0.000958374	0.00328726	2.10111	1.71075e-06	0.000266507	0.000351771	0.000454909	0.00127652	0.291542	1.77822
Linoleic acid methyl ester	69	0.0322884	1.76018e-09	1.91064	0.0064655	0.0629511	0.0176191	1.69026e-10	0.0206261	1.83438e+07	-24.1288
guanine	352	0.00040237	4.56463e-06	1.62183	0.0256607	0.114398	0.000310414	1.11768e-05	0.000294982	88.1495	-6.46188
naringin	103	0.000599639	0.000102386	1.85977	0.0108636	0.0808685	0.000299089	0.000250789	0.000369709	5.85665	-2.55008
2-Deoxy-D-galactose	89	0.00167712	0.000297787	1.47596	0.0274525	0.118347	0.00108808	0.000729423	0.00113968	5.63194	-2.49363
Erythrose	350	0.000586463	0.00112305	1.35836	0.0219887	0.105399	0.000177318	0.000451711	0.000430771	0.522205	0.937311
1,5-Anhydroglucito	167	0.000198409	0.00723933	1.72762	0.0300744	0.123678	0.000324737	0.00575162	0.00534838	0.0274071	5.18931
1,3-diaminopropane	174	0.000923846	0.000252112	1.12575	0.000193737	0.0106273	0.000210688	0.000196075	0.000400891	3.66442	-1.87359
MALONAMIDE	217	0.00190889	0.00115903	1.43195	0.0334911	0.130035	0.000469484	0.000579338	0.000637263	1.64698	-0.719823
piceatannol	340	0.00119381	0.000146035	1.45169	0.0292501	0.122056	0.000944051	0.000357708	0.000873314	8.17483	-3.03119
Biuret	171	0.00294312	0.000435032	1.89587	0.000301653	0.0126613	0.000398874	0.0010656	0.00151791	6.7653	-2.75815
Carbobenzyloxy-L-leucine degr1	156	0.000299766	0.000101691	1.58097	0.0378159	0.137179	0.000127179	0.000157989	0.000171458	2.94782	-1.55965
4-Acetamidobutyric acid	174	0.00298563	0.000198445	1.92889	0.000419476	0.0140138	0.00122799	0.000486085	0.00170631	15.0451	-3.91122
oxalacetic acid	307	0.000141363	3.7739e-05	1.60643	0.0127769	0.0862743	5.97218e-05	5.89253e-05	7.82817e-05	3.7458	-1.90528
Glucosaminic acid	204	0.00052132	1.76018e-09	2.23749	0.000339768	0.0131689	0.000147498	1.69026e-10	0.000289842	296173	-18.1761
methionine	256	0.000164002	5.94452e-05	1.3338	0.0256472	0.114367	6.41019e-05	7.38558e-05	8.56075e-05	2.75888	-1.46408
3-Methylamino-1,2-propanediol	228	0.000637783	0.00025057	1.33142	0.0284336	0.120401	0.000246001	0.000277282	0.000321476	2.54533	-1.34785
4-Cholesten-3-one	103	0.000382165	1.30064e-05	1.9781	0.00117243	0.0221783	0.00014342	3.18546e-05	0.000216743	29.383	-4.87691
3-phenylcatechol	80	1.55588e-09	0.00501883	2.23032	0.0398607	0.140239	3.20535e-10	0.00445508	0.00398639	3.10008e-07	21.6212
O-phosphonothreonine	70	0.00120012	8.13177e-05	1.93712	0.00593494	0.0604034	0.000627554	0.000199183	0.000733772	14.7584	-3.88346

## Sheet:  RI-Alkali vs RI-Control
Table S2 Relative concentration and fold changes of major metabolites in roots of RI control (B) and RI six days after alkali stress (B1)
Peak	Mass	RI-Control	RI-Alkali	VIP	P-VALUE	Q-VALUE	ANOVA RI-Control	ANOVA RI-Alkali	ANOVA RI Con-RI Alkali	FOLD CHANGE	LOG_FOLDCHANGE
maltose	204	0.0918599	0.00809103	1.43338	0.0345603	0.227042	0.0718196	0.0198189	0.0666101	11.3533	-3.50504
succinic acid	147	0.128879	0.438299	1.91822	0.0321808	0.22409	0.0759939	0.260151	0.243924	0.294043	1.7659
glucose	160	0.45119	0.193316	2.35201	0.00131453	0.069555	0.108219	0.0391013	0.155417	2.33395	-1.22277
fumaric acid	245	0.00903838	0.0237307	1.97112	0.000732938	0.069555	0.00448998	0.00602115	0.00919319	0.380873	1.39262
Galactonic acid	292	0.00501281	0.00199266	1.85413	0.00833182	0.145471	0.00196745	0.00110708	0.00219185	2.51564	-1.33093
lactic acid	117	0.0705441	0.0318625	2.00921	0.00168949	0.0716808	0.01366	0.0176191	0.0251792	2.21402	-1.14667
Threonic acid	292	0.00557005	0.0332413	1.95808	0.0289904	0.219529	0.0025796	0.0224148	0.0209816	0.167564	2.57721
phenylalanine	218	0.0278007	0.0113424	1.31155	0.0216534	0.20525	0.0101377	0.010831	0.0131876	2.45104	-1.29339
alpha-ketoglutaric acid	198	0.00315475	0.0116406	1.73907	0.0423593	0.242563	0.00227463	0.00771214	0.00700184	0.271013	1.88356
glycolic acid	147	0.00303822	0.00415057	1.84328	0.0131691	0.176092	0.000752114	0.000504956	0.000842897	0.732001	0.450082
malonic acid	147	0.569904	0.180305	1.23096	0.0202104	0.201551	0.290656	0.104407	0.291122	3.16078	-1.66028
Threonic acid	292	0.00015478	0.000431987	1.48271	0.0046627	0.113074	0.000170581	7.75779e-05	0.000192144	0.358298	1.48077
threonine	57	0.00844262	0.00187035	1.86374	0.0175685	0.193676	0.00449124	0.00346069	0.00513741	4.51392	-2.17438
5-Aminovaleric acid	174	0.011678	0.00657403	1.79559	0.0102209	0.15942	0.00325474	0.00225731	0.00377307	1.77639	-0.82895
putrescine	174	0.00397106	0.00120865	1.17678	0.00302636	0.0953872	0.00130166	0.00115617	0.00185981	3.28554	-1.71613
Sedoheptulose	204	0.0616592	0.012152	2.05493	0.0228899	0.208139	0.0377132	0.00683532	0.0365537	5.074	-2.34312
Methylmalonic acid	170	0.000128326	0.00128987	1.36479	0.0274644	0.217053	8.62304e-05	0.000925637	0.000872235	0.0994879	3.32933
Galactinol	204	0.00125643	0.000161157	1.49309	0.0445563	0.24802	0.00101051	0.000268401	0.00090778	7.79629	-2.96279
oxalic acid	147	0.000362954	0.000992627	1.27685	0.00925351	0.15267	0.00028146	0.000388506	0.000461248	0.36565	1.45146
6-deoxy-D-glucose	160	0.000198649	4.60449e-05	1.06354	0.0089858	0.150662	0.000102349	5.38386e-05	0.000111491	4.31424	-2.10911
Lignoceric acid	117	0.000476891	0.000219442	1.22176	0.0165302	0.190107	0.000124546	0.000180569	0.000199869	2.1732	-1.11982
Threitol	233	0.0833396	0.316414	2.09105	0.00122993	0.069555	0.0599413	0.113343	0.149292	0.263388	1.92474
methionine sulfoxide	128	0.0108857	0.00595881	2.02868	0.00174804	0.0719391	0.00224966	0.00175635	0.00321292	1.82682	-0.869337
Erythrose	350	0.000665289	0.00114259	1.69152	0.018077	0.195318	0.000240193	0.000337434	0.000374313	0.582266	0.780251
1,5-Anhydroglucitol	167	0.00950897	0.00052157	1.4794	0.00538638	0.118536	0.00482395	0.00102105	0.00575157	18.2315	-4.18836
1,3-diaminopropane	174	0.000383278	0.000824894	1.25161	0.0297376	0.220667	0.000340727	0.000257563	0.000368935	0.464639	1.10582
trehalose-6-phosphate	183	0.00160139	0.000535714	1.02162	0.0288544	0.219316	0.000908929	0.000470732	0.000886551	2.98926	-1.57979
MALONAMIDE	217	0.00271709	0.000638966	2.17338	0.000309282	0.069555	0.00088375	0.000337034	0.00125874	4.25232	-2.08825
4-Acetamidobutyric acid	174	0.00229744	1.56312e-09	1.85413	0.0329532	0.225086	0.0019262	6.97779e-11	0.00176804	1.46977e+06	-20.4872
L-Threose	216	0.000226245	0.00232274	1.59908	0.0046654	0.113097	0.000218044	0.00108679	0.0013256	0.0974041	3.35987
Aminooxyacetic acid	242	1.63258e-09	0.000875856	2.2272	0.0380059	0.230768	7.99484e-11	0.000766288	0.000690016	1.86398e-06	19.0332

## Sheet: RI-Control vs NI-Control
Table S3 Relative concentration and fold changes of major metabolites in roots of NI control (A) and RI control (B)
Peak	Mass	NI-Control	RI-Control	VIP	P-VALUE	Q-VALUE	ANOVA NI-Control	ANOVA RI-Control	ANOVA NI Con-RI Con	FOLD CHANGE	LOG_FOLDCHANGE
succinic acid	147	0.365654	0.128879	1.86896	0.00555087	0.142369	0.146265	0.0759939	0.16625	2.83719	-1.50446
glutamic acid	246	0.0135931	0.0308403	1.90073	0.021673	0.228222	0.00372896	0.0130505	0.0128399	0.440759	1.18194
fumaric acid	245	0.0188469	0.00903838	1.60904	0.0233964	0.234416	0.00778889	0.00448998	0.00793584	2.0852	-1.06019
glycine	174	0.0220024	0.00867849	1.65431	0.0451736	0.299	0.0131524	0.00552258	0.0118705	2.53527	-1.34214
oxoproline	156	0.559532	0.975542	1.76264	0.00777341	0.155157	0.149245	0.268412	0.300119	0.57356	0.801983
maltose	204	0.0132104	0.0612351	1.1524	0.000710522	0.0971923	0.014545	0.0196475	0.0300107	0.215732	2.21269
Threonic acid	292	0.0596861	0.00557005	2.2832	0.00817545	0.156887	0.0313901	0.0025796	0.0353497	10.7155	-3.42163
linolenic acid	79	0.015704	0.0385763	1.87541	0.0319823	0.266446	0.00679009	0.0191999	0.0181987	0.407089	1.29658
alanine	116	0.0346168	0.011525	1.25724	0.0389418	0.285467	0.0218555	0.00946182	0.0200808	3.00362	-1.5867
aspartic acid	232	0.181866	0.34578	1.78122	0.0191367	0.217865	0.0741499	0.123366	0.129401	0.52596	0.926976
2-hydroxypyridine	152	0.0346876	0.0501543	1.52902	0.0177126	0.211278	0.0107709	0.00791361	0.0121013	0.691618	0.531953
trehalose	191	0.0052418	1.63258e-09	2.13137	0.0117748	0.175351	0.0033188	7.99484e-11	0.00353555	3.21075e+06	-21.6145
alpha-ketoglutaric acid	198	0.00845097	0.00315475	1.63613	0.0104252	0.164545	0.0034415	0.00227463	0.00392242	2.67881	-1.42159
glycerol	205	0.056819	0.109892	2.12387	0.0101936	0.163885	0.0112054	0.0336296	0.0365969	0.517045	0.951637
Methylmalonic acid	170	3.26129e-05	0.000128326	1.12011	0.0348752	0.274949	4.24272e-05	8.62304e-05	8.18323e-05	0.254141	1.9763
oxalic acid	147	0.000829777	0.000362954	1.19714	0.0152373	0.198197	0.000271807	0.00028146	0.000359199	2.28617	-1.19294
melibiose	204	0.000461447	9.57368e-05	1.61988	0.0466505	0.30183	0.000317612	0.000234502	0.000327605	4.81995	-2.26902
Linoleic acid methyl ester	69	0.0322884	0.00636633	1.73667	0.0223664	0.230788	0.0176191	0.0155943	0.0208543	5.07174	-2.34248
Tropic Acid	118	4.00893e-05	0.000783897	1.51585	0.00799512	0.156128	7.31934e-05	0.000433974	0.000488802	0.051141	4.28937
urea	171	0.0017048	0.000642055	1.47217	0.0152271	0.198138	0.000434344	0.00077756	0.000817679	2.65523	-1.40884
Fructose 2,6-biphosphate degr prod	227	0.000894723	0.00207377	1.65776	0.0463168	0.301202	0.00026544	0.00110048	0.000980635	0.431447	1.21275
beta-Mannosylglycerate	449	0.0736293	0.189756	2.29147	3.64324e-05	0.0149508	0.0296354	0.0276648	0.0665201	0.388021	1.36579
naringin	103	0.000599639	1.63258e-09	2.51687	0.00443219	0.139959	0.000299089	7.99484e-11	0.000372457	367296	-18.4866
6-deoxy-D-glucose	160	1.55588e-09	0.000198649	2.18935	0.00508564	0.141486	3.20535e-10	0.000102349	0.000124593	7.8323e-06	16.9621
Lignoceric acid	117	0.000117346	0.000476891	1.52957	0.00149468	0.120126	0.000160934	0.000124546	0.00023255	0.246065	2.02289
Threitol	233	0.537636	0.0833396	2.24069	0.00187909	0.125621	0.199912	0.0599413	0.275837	6.45115	-2.68956
2-hydroxy-3-isopropylbutanedioic acid	117	0.00200189	0.00604143	1.8863	0.00389435	0.138354	0.001141	0.00239288	0.00276492	0.33136	1.59353
1,5-Anhydroglucitol	167	0.000198409	0.00950897	1.33725	0.00513628	0.14159	0.000324737	0.00482395	0.00585382	0.0208655	5.58274
1,3-diaminopropane	174	0.000923846	0.000383278	1.05725	0.00794222	0.1559	0.000210688	0.000340727	0.000390695	2.41038	-1.26926
3-Hydroxypalmitic acid	83	0.000199695	4.88483e-05	1.33706	0.0194078	0.219052	0.000108442	7.67444e-05	0.000119283	4.08806	-2.03142
3,6-Anhydro-D-galactose	241	0.00454596	0.000761791	2.11768	0.0422812	0.293061	0.00342599	0.000381733	0.00305072	5.96747	-2.57712
oxalacetic acid	307	0.000141363	1.99221e-05	2.11937	0.00317489	0.135453	5.97218e-05	4.8795e-05	8.20099e-05	7.09578	-2.82696
methyl trans-cinnamate	103	0.00078817	0.000185537	1.84782	0.00415506	0.139179	0.000269365	0.000295295	0.000414321	4.24805	-2.0868
methionine	256	0.000164002	5.07399e-05	1.8245	0.0273379	0.250573	6.41019e-05	8.62515e-05	9.35302e-05	3.23221	-1.69252

## Sheet: RI-Alkali vs NI-Alkali
Table S4 Relative concentration and fold changes of major metabolites in roots of NI six days after alkali treatment (A1) and RI six days after alkali stress (B1)
Peak	Mass	NI-Alkali	RI-Alkali	VIP	P-VALUE	Q-VALUE	ANOVA NI-Alkali	ANOVA RI-Alkali	ANOVA NI Alkali- RI Alkali	FOLD CHANGE	LOG_FOLDCHANGE
4-aminobutyric acid	174	0.125166	0.481226	2.04262	0.0478019	0.287428	0.0508937	0.335138	0.29463	0.260098	1.94287
succinic acid	147	1.68137	0.438299	2.37785	1.47409e-06	0.00051872	0.153372	0.260151	0.680353	3.83612	-1.93965
Glucose-1-phosphate	217	0.0476636	0.140174	1.71294	0.0225266	0.221489	0.0227173	0.0708258	0.0696329	0.340033	1.55625
Threonic acid	292	0.00869974	0.0332413	1.62748	0.0435172	0.279908	0.00244435	0.0224148	0.0198834	0.261715	1.93393
L-homoserine	218	0.0159971	0.00774398	1.34243	0.0383425	0.269299	0.0035417	0.00770444	0.00715957	2.06575	-1.04667
2-hydroxypyridine	152	0.0728113	0.053744	1.76082	0.022759	0.222337	0.0150622	0.00865613	0.0153732	1.35478	-0.43806
D-Glyceric acid	189	0.00486153	0.00244149	2.27915	0.000170177	0.014971	0.000828763	0.000594514	0.00143879	1.99121	-0.993648
xylose	103	0.0252464	0.0102987	1.69271	0.0315602	0.252035	0.0132934	0.00617597	0.0125936	2.45142	-1.29362
alpha-ketoglutaric acid	198	0.0465914	0.0116406	2.2597	0.000120965	0.0136219	0.011819	0.00771214	0.0205836	4.0025	-2.0009
Methyl Phosphate	241	0.0487138	0.00554906	1.55861	0.00230434	0.0654727	0.0196564	0.00548144	0.0264088	8.77874	-3.13401
mucic acid	333	0.00202831	0.000829487	1.98794	0.00210116	0.0638128	0.000607815	0.000374627	0.000789732	2.44526	-1.28999
leucine	158	0.00193443	0.0390497	1.9556	0.0138841	0.179706	0.00300116	0.0246675	0.0256198	0.0495376	4.33533
5-Aminovaleric acid	174	0.0143919	0.00657403	2.19635	0.000696733	0.0403991	0.00326416	0.00225731	0.00488138	2.1892	-1.1304
3-hydroxy-3-methylglutaric acid	109	0.00219651	0.00101692	1.07759	0.00666309	0.117234	0.000535079	0.000657147	0.000840188	2.15997	-1.11101
melibiose	204	1.76018e-09	1.56312e-09	1.7401	0.0247478	0.229172	1.69026e-10	6.97779e-11	1.60593e-10	1.12607	-0.171295
Glutaric Acid	55	0.00328726	0.00144965	2.11906	0.00429549	0.0889143	0.000454909	0.00113791	0.00126632	2.26762	-1.18118
Linoleic acid methyl ester	69	1.76018e-09	1.56312e-09	1.7401	0.0247478	0.229172	1.69026e-10	6.97779e-11	1.60593e-10	1.12607	-0.171295
guanine	352	4.56463e-06	0.000368332	1.90056	0.0380408	0.26862	1.11768e-05	0.000318415	0.00028676	0.0123927	6.33436
Guanidinosuccinic acid	328	0.000183224	3.20606e-05	1.49907	0.00613617	0.111295	9.47764e-05	4.97827e-05	0.000106964	5.71492	-2.51473
2-ketobutyric acid	89	0.00557298	0.00952228	1.86287	0.0122072	0.168335	0.00162539	0.002721	0.00296984	0.585257	0.772858
fucose	55	0.000571768	0.00163199	1.02841	0.0100644	0.151444	0.000516073	0.000637757	0.000782624	0.350352	1.51312
1,5-Anhydroglucitol	167	0.00723933	0.00052157	1.97177	0.0347982	0.260831	0.00575162	0.00102105	0.00527432	13.8799	-3.79492
1,3-diaminopropane	174	0.000252112	0.000824894	1.31096	0.00147958	0.0569356	0.000196075	0.000257563	0.000370277	0.30563	1.71014
Lyxose	58	0.00123698	0.000142009	1.57754	0.0328011	0.255538	0.00092011	0.000130102	0.000848233	8.71052	-3.12276
Biuret	171	0.000435032	0.00203986	1.67284	0.0358197	0.263386	0.0010656	0.00122252	0.00137764	0.213265	2.22928
3-phenylcatechol	80	0.00501883	2.99086e-05	2.34454	0.0406411	0.274243	0.00445508	7.3257e-05	0.00397644	167.806	-7.39065
O-phosphonothreonine	70	8.13177e-05	0.000844622	1.33274	0.0396477	0.272155	0.000199183	0.000680561	0.000622465	0.0962771	3.37666
