# Supplementary material for: Metabolomic Analysis of Alfalfa (Medicago sativa L.) Root-Symbiotic Rhizobia Responses under Alkali Stress
Source: Front Plant Sci. 2017 Jul 11;8:1208. doi: 10.3389/fpls.2017.01208 (PMC5504246; doi:10.3389/fpls.2017.01208)
Supplement: Supplementary file 3 [file Table2.XLSX]

## Sheet: NI-Con vs NI-Alkali
NI control (A) and NI 6 d after alkali treatment (A1) relevance KEGG
Peak	KEGG's name	NIKKAJI.ID1	ChEBI.ID2	PubChem.ID3	CAS.ID4	KEGG.ID5	HMDB.ID6	Kingdom	Super.Class	Class	Sub.Class	KEGG.link	PATHWAY
4-aminobutyric acid	4-aminobutyric acid	J1.375G	16865	3628	20791	C00334	HMDB00112	Organic Compounds	Amino Acids, Peptides, and Analogues	Amino Acids and Derivatives	Gamma Amino Acids and Derivatives	http://www.genome.jp/dbget-bin/www_bget?cpd:C00334	map00250 Alanine, aspartate and glutamate metabolism ; map00330 Arginine and proline metabolism ; map00410 beta-Alanine metabolism ; map00650 Butanoate metabolism ; map01100 Metabolic pathways ; map04080 Neuroactive ligand-receptor interaction ; map04721 Synaptic vesicle cycle ; map04723 Retrograde endocannabinoid signaling ; map04727 GABAergic synapse ; map04915 Estrogen signaling pathway ; map0…
succinic acid	Succinic acid	J2.879G	15741	3344	110-15-6	C00042	HMDB00254	Organic Compounds	Organic Acids and Derivatives	Carboxylic Acids and Derivatives	Dicarboxylic Acids and Derivatives	http://www.genome.jp/dbget-bin/www_bget?cpd:C00042	map00020 Citrate cycle (TCA cycle) ; map00190 Oxidative phosphorylation ; map00250 Alanine, aspartate and glutamate metabolism ; map00350 Tyrosine metabolism ; map00360 Phenylalanine metabolism ; map00361 Chlorocyclohexane and chlorobenzene degradation ; map00623 Toluene degradation ; map00630 Glyoxylate and dicarboxylate metabolism ; map00640 Propanoate metabolism ; map00650 Butanoate metabolism…
Glucose-1-phosphate	Glucose-1-phosphate	NUM		NA	59-56-3
Threonic acid	Threonic acid	NUM		NA	7306-96-9
2-hydroxypyridine	2-Hydroxypyridine	J13.556I	16540	5514	142-08-5	C02502	HMDB13751	Organic Compounds	Aromatic Heteromonocyclic Compounds	Hydropyridines	Pyridinones	http://www.genome.jp/dbget-bin/www_bget?cpd:C02502	NUM
3-Hydroxypropionic acid	3-Hydroxypropionic acid	J6.213H	33404	4258	503-66-2	C01013	HMDB00700	Organic Compounds	Organic Acids and Derivatives	Hydroxy Acids and Derivatives	Beta Hydroxy Acids and Derivatives	http://www.genome.jp/dbget-bin/www_bget?cpd:C01013	map00240 Pyrimidine metabolism ; map00410 beta-Alanine metabolism ; map00640 Propanoate metabolism ; map00720 Carbon fixation pathways in prokaryotes ; map01100 Metabolic pathways ; map01120 Microbial metabolism in diverse environments
Itaconic acid	Itaconic acid	J38.149G	30838	3773	97-65-4	C00490	HMDB02092	Organic Compounds	Organic Acids and Derivatives	Carboxylic Acids and Derivatives	Dicarboxylic Acids and Derivatives	http://www.genome.jp/dbget-bin/www_bget?cpd:C00490	map00660 C5-Branched dibasic acid metabolism
D-Glyceric acid	D-Glycerate	J5.966H	32398	3557	473-81-4	C00258	HMDB00139	Organic Compounds	Carbohydrates and Carbohydrate Conjugates	Sugar Acids and Derivatives	N/A	http://www.genome.jp/dbget-bin/www_bget?cpd:C00258	map00030 Pentose phosphate pathway ; map00260 Glycine, serine and threonine metabolism ; map00561 Glycerolipid metabolism ; map00630 Glyoxylate and dicarboxylate metabolism ; map00680 Methane metabolism ; map01100 Metabolic pathways ; map01110 Biosynthesis of secondary metabolites ; map01120 Microbial metabolism in diverse environments
alpha-ketoglutaric acid	alpha-Ketoglutaric acid	J11.847H	30915	3328	328-50-7	C00026	HMDB00208	Organic Compounds	Organic Acids and Derivatives	Keto-Acids and Derivatives	Gamma Keto-Acids and Derivatives	http://www.genome.jp/dbget-bin/www_bget?cpd:C00026	map00020 Citrate cycle (TCA cycle) ; map00040 Pentose and glucuronate interconversions ; map00053 Ascorbate and aldarate metabolism ; map00250 Alanine, aspartate and glutamate metabolism ; map00300 Lysine biosynthesis ; map00340 Histidine metabolism ; map00365 Furfural degradation ; map00430 Taurine and hypotaurine metabolism ; map00471 D-Glutamine and D-glutamate metabolism ; map00630 Glyoxylate…
proline	L-proline	J9.117K	17203	3448	147-85-3	C00148	HMDB00162	Organic Compounds	Amino Acids, Peptides, and Analogues	Amino Acids and Derivatives	Alpha Amino Acids and Derivatives	http://www.genome.jp/dbget-bin/www_bget?cpd:C00148	map00330 Arginine and proline metabolism ; map00401 Novobiocin biosynthesis ; map00970 Aminoacyl-tRNA biosynthesis ; map01100 Metabolic pathways ; map01110 Biosynthesis of secondary metabolites ; map01230 Biosynthesis of amino acids ; map02010 ABC transporters ; map04974 Protein digestion and absorption ; map04978 Mineral absorption
glucose-6-phosphate	Aldohexose 6-phosphate	J166.116G	2559	6118	56-73-5	C03251						http://www.genome.jp/dbget-bin/www_bget?cpd:C03251	NUM
threonine	L-Threonine	J21.883I	16857	3488	72-19-5	C00188	HMDB00167	Organic Compounds	Amino Acids, Peptides, and Analogues	Amino Acids and Derivatives	Alpha Amino Acids and Derivatives	http://www.genome.jp/dbget-bin/www_bget?cpd:C00188	map00260 Glycine, serine and threonine metabolism ; map00290 Valine, leucine and isoleucine biosynthesis ; map00860 Porphyrin and chlorophyll metabolism ; map00970 Aminoacyl-tRNA biosynthesis ; map01060 Biosynthesis of plant secondary metabolites ; map01100 Metabolic pathways ; map01110 Biosynthesis of secondary metabolites ; map01120 Microbial metabolism in diverse environments ; map01230 Biosyn…
conduritol b epoxide	conduritol b epoxide 2	NUM		NA	6090-95-5
leucine	L-Leucine	J1.167C	15603	3423	61-90-5	C00123	HMDB00687	Organic Compounds	Amino Acids, Peptides, and Analogues	Amino Acids and Derivatives	Alpha Amino Acids and Derivatives	http://www.genome.jp/dbget-bin/www_bget?cpd:C00123	map00280 Valine, leucine and isoleucine degradation ; map00290 Valine, leucine and isoleucine biosynthesis ; map00966 Glucosinolate biosynthesis ; map00970 Aminoacyl-tRNA biosynthesis ; map01060 Biosynthesis of plant secondary metabolites ; map01065 Biosynthesis of alkaloids derived from histidine and purine ; map01100 Metabolic pathways ; map01110 Biosynthesis of secondary metabolites ; map01210…
3-hydroxy-3-methylglutaric acid	3-Hydorxy-3-methylglutaric acid	J6.212J	16831	6518	503-49-1	C03761	HMDB00355	Organic Compounds	Organic Acids and Derivatives	Hydroxy Acids and Derivatives	Beta Hydroxy Acids and Derivatives	http://www.genome.jp/dbget-bin/www_bget?cpd:C03761	NUM
D-(glycerol 1-phosphate)	D-Glycerol 1-phosphate	J4.456C	15978	3393	17989-41-2	C00093	HMDB00126	Organic Compounds	Carbohydrates and Carbohydrate Conjugates	Monosaccharides	Monosaccharide Phosphates	http://www.genome.jp/dbget-bin/www_bget?cpd:C00093	map00561 Glycerolipid metabolism ; map00564 Glycerophospholipid metabolism ; map01100 Metabolic pathways ; map02010 ABC transporters
Galactinol	Galactinol	J475.283J	17505	4456	3687-64-7	C01235	HMDB05826	Organic Compounds	Carbohydrates and Carbohydrate Conjugates	Disaccharides	Dihexoses	http://www.genome.jp/dbget-bin/www_bget?cpd:C01235	map00052 Galactose metabolism
2-Monoolein	2-Monoolein	NUM		NA	3443-84-3
Purine riboside	Purine riboside	J1.609H	18255	4871	550-33-4	C01736	HMDB29956	Organic Compounds	Carbohydrates and Carbohydrate Conjugates	Glycosyl Compounds	N/A	http://www.genome.jp/dbget-bin/www_bget?cpd:C01736	NUM
melibiose	Melibiose	J6.735K	28053	7769	585-99-9	C05402	HMDB00048	Organic Compounds	Carbohydrates and Carbohydrate Conjugates	Disaccharides	Dihexoses	http://www.genome.jp/dbget-bin/www_bget?cpd:C05402	map00052 Galactose metabolism
Glutaric Acid	Glutaric acid	J40.077G	17859	3772	110-94-1	C00489	HMDB00661	Organic Compounds	Organic Acids and Derivatives	Carboxylic Acids and Derivatives	Dicarboxylic Acids and Derivatives	http://www.genome.jp/dbget-bin/www_bget?cpd:C00489	map00071 Fatty acid metabolism ; map00310 Lysine degradation
Linoleic acid methyl ester	Linoleic acid methyl ester	NUM		NA	112-63-0
guanine	Guanine	J9.344K	16235	3541	73-40-5	C00242	HMDB00132	Organic Compounds	Aromatic Heteropolycyclic Compounds	Imidazopyrimidines	Purines and Purine Derivatives	http://www.genome.jp/dbget-bin/www_bget?cpd:C00242	map00230 Purine metabolism ; map01100 Metabolic pathways
naringin	Naringin	J10.482E	28819	11977	10236-47-2	C09789	HMDB02927	Organic Compounds	Aromatic Heteropolycyclic Compounds	Flavonoids	Flavonoid Glycosides	http://www.genome.jp/dbget-bin/www_bget?cpd:C09789	map00941 Flavonoid biosynthesis
2-Deoxy-D-galactose	2-Deoxy-D-galactose	J14.948I	27411	5732	1949-89-9	C02781	HMDB12327	Organic Compounds	Carbohydrates and Carbohydrate Conjugates	Monosaccharides	Hexoses	http://www.genome.jp/dbget-bin/www_bget?cpd:C02781	NUM
Erythrose	Erythrose	NUM		NA	583-50-6
1,5-Anhydroglucitol	1,5-Anhydroglucitol	J11.394H	16070	9534	154-58-5	C07326	HMDB02712	Organic Compounds	Carbohydrates and Carbohydrate Conjugates	Monosaccharides	Hexoses	http://www.genome.jp/dbget-bin/www_bget?cpd:C07326	NUM
1,3-diaminopropane	1,3-Diaminopropane	J1.969K	15725	4233	109-76-2	C00986	HMDB00002	Organic Compounds	Aliphatic Acyclic Compounds	Alkylamines	Polyamines	http://www.genome.jp/dbget-bin/www_bget?cpd:C00986	map00260 Glycine, serine and threonine metabolism ; map00330 Arginine and proline metabolism ; map00410 beta-Alanine metabolism ; map01120 Microbial metabolism in diverse environments
MALONAMIDE	MALONAMIDE	NUM		NA	108-13-4
piceatannol	Piceatannol	J61.264B	28814	8189	10083-24-6	C05901	HMDB04215	Organic Compounds	Aromatic Homomonocyclic Compounds	Stilbenes	N/A	http://www.genome.jp/dbget-bin/www_bget?cpd:C05901	map00945 Stilbenoid, diarylheptanoid and gingerol biosynthesis ; map01110 Biosynthesis of secondary metabolites
Biuret	Biuret	J2.416C	18138	8784	108-19-0	C06555						http://www.genome.jp/dbget-bin/www_bget?cpd:C06555	map00791 Atrazine degradation ; map01100 Metabolic pathways ; map01120 Microbial metabolism in diverse environments
Carbobenzyloxy-L-leucine degr1	N(alpha)-Benzyloxycarbonyl-L-leucine	J71.248E	28282	6986	2018-66-8	C04335						http://www.genome.jp/dbget-bin/www_bget?cpd:C04335	NUM
4-Acetamidobutyric acid	4-Acetamidobutanoate	J35.110E	11951?17645	5865	3025-96-5	C02946	HMDB03681	Organic Compounds	Lipids	Fatty Acids and Conjugates	Amino Fatty Acids	http://www.genome.jp/dbget-bin/www_bget?cpd:C02946	map00330 Arginine and proline metabolism ; map01100 Metabolic pathways
oxalacetic acid	Oxalacetic acid	J5.675H	30744	3338	328-42-7	C00036	HMDB00223	Organic Compounds	Organic Acids and Derivatives	Carboxylic Acids and Derivatives	Dicarboxylic Acids and Derivatives	http://www.genome.jp/dbget-bin/www_bget?cpd:C00036	map00010 Glycolysis / Gluconeogenesis ; map00020 Citrate cycle (TCA cycle) ; map00250 Alanine, aspartate and glutamate metabolism ; map00362 Benzoate degradation ; map00620 Pyruvate metabolism ; map00630 Glyoxylate and dicarboxylate metabolism ; map00680 Methane metabolism ; map00710 Carbon fixation in photosynthetic organisms ; map00720 Carbon fixation pathways in prokaryotes ; map01060 Biosynth…
Glucosaminic acid	D-Glucosaminic acid	J205.566J	17784	6511	3646-68-2	C03752						http://www.genome.jp/dbget-bin/www_bget?cpd:C03752	map00030 Pentose phosphate pathway ; map01120 Microbial metabolism in diverse environments ; map02060 Phosphotransferase system (PTS)
methionine	L-Methionine	J9.174J	16643	3373	63-68-3	C00073	HMDB00696	Organic Compounds	Amino Acids, Peptides, and Analogues	Amino Acids and Derivatives	Alpha Amino Acids and Derivatives	http://www.genome.jp/dbget-bin/www_bget?cpd:C00073	map00270 Cysteine and methionine metabolism ; map00966 Glucosinolate biosynthesis ; map00970 Aminoacyl-tRNA biosynthesis ; map01060 Biosynthesis of plant secondary metabolites ; map01070 Biosynthesis of plant hormones ; map01100 Metabolic pathways ; map01110 Biosynthesis of secondary metabolites ; map01210 2-Oxocarboxylic acid metabolism ; map01230 Biosynthesis of amino acids ; map04974 Protein d…
3-Methylamino-1,2-propanediol	3-Methylamino-1,2-propanediol	NUM		NA	40137-22-2
4-Cholesten-3-one	4-Cholesten-3-one	NUM		440	601-57-0
3-phenylcatechol	3-Phenylcatechol	J631.139C	16205	5534	1133-63-7	C02526						http://www.genome.jp/dbget-bin/www_bget?cpd:C02526	map00621 Dioxin degradation ; map01100 Metabolic pathways ; map01120 Microbial metabolism in diverse environments ; map01220 Degradation of aromatic compounds
O-phosphonothreonine	O-phosphonothreonine	NUM	37525	NA	1114-81-4	C12147	HMDB11185	Organic Compounds	Amino Acids, Peptides, and Analogues	Amino Acids and Derivatives	Alpha Amino Acids and Derivatives

## Sheet: NI-Con vs NI-Alkali relevance
Pathway	Compounds
mtr01100 Metabolic pathways - Medicago truncatula (barrel medic) (15)	cpd:C00026 2-Oxoglutarate cpd:C00036 Oxaloacetate cpd:C00042 Succinate cpd:C00073 L-Methionine cpd:C00093 sn-Glycerol 3-phosphate cpd:C00123 L-Leucine cpd:C00148 L-Proline cpd:C00188 L-Threonine cpd:C00242 Guanine cpd:C00258 D-Glycerate cpd:C00334 4-Aminobutanoate cpd:C01013 3-Hydroxypropanoate cpd:C02526 Biphenyl-2,3-diol cpd:C02946 4-Acetamidobutanoate cpd:C06555 Biuret
mtr01110 Biosynthesis of secondary metabolites - Medicago truncatula (barrel medic) (10)	cpd:C00026 2-Oxoglutarate cpd:C00036 Oxaloacetate cpd:C00042 Succinate cpd:C00073 L-Methionine cpd:C00093 sn-Glycerol 3-phosphate cpd:C00123 L-Leucine cpd:C00148 L-Proline cpd:C00188 L-Threonine cpd:C00258 D-Glycerate cpd:C05901 Piceatannol
mtr01230 Biosynthesis of amino acids - Medicago truncatula (barrel medic) (6)	cpd:C00026 2-Oxoglutarate cpd:C00036 Oxaloacetate cpd:C00073 L-Methionine cpd:C00123 L-Leucine cpd:C00148 L-Proline cpd:C00188 L-Threonine
mtr01130 Biosynthesis of antibiotics - Medicago truncatula (barrel medic) (6)	cpd:C00026 2-Oxoglutarate cpd:C00036 Oxaloacetate cpd:C00042 Succinate cpd:C00148 L-Proline cpd:C00188 L-Threonine cpd:C00258 D-Glycerate
mtr02010 ABC transporters - Medicago truncatula (barrel medic) (5)	cpd:C00093 sn-Glycerol 3-phosphate cpd:C00123 L-Leucine cpd:C00148 L-Proline cpd:C00188 L-Threonine cpd:C05402 Melibiose
mtr01200 Carbon metabolism - Medicago truncatula (barrel medic) (5)	cpd:C00026 2-Oxoglutarate cpd:C00036 Oxaloacetate cpd:C00042 Succinate cpd:C00258 D-Glycerate cpd:C01013 3-Hydroxypropanoate
mtr01210 2-Oxocarboxylic acid metabolism - Medicago truncatula (barrel medic) (4)	cpd:C00026 2-Oxoglutarate cpd:C00036 Oxaloacetate cpd:C00073 L-Methionine cpd:C00123 L-Leucine
mtr00330 Arginine and proline metabolism - Medicago truncatula (barrel medic) (4)	cpd:C00148 L-Proline cpd:C00334 4-Aminobutanoate cpd:C00986 1,3-Diaminopropane cpd:C02946 4-Acetamidobutanoate
mtr00250 Alanine, aspartate and glutamate metabolism - Medicago truncatula (barrel medic) (4)	cpd:C00026 2-Oxoglutarate cpd:C00036 Oxaloacetate cpd:C00042 Succinate cpd:C00334 4-Aminobutanoate
mtr00970 Aminoacyl-tRNA biosynthesis - Medicago truncatula (barrel medic) (4)	cpd:C00073 L-Methionine cpd:C00123 L-Leucine cpd:C00148 L-Proline cpd:C00188 L-Threonine
mtr00630 Glyoxylate and dicarboxylate metabolism - Medicago truncatula (barrel medic) (4)	cpd:C00026 2-Oxoglutarate cpd:C00036 Oxaloacetate cpd:C00042 Succinate cpd:C00258 D-Glycerate
mtr00410 beta-Alanine metabolism - Medicago truncatula (barrel medic) (3)	cpd:C00334 4-Aminobutanoate cpd:C00986 1,3-Diaminopropane cpd:C01013 3-Hydroxypropanoate
mtr00650 Butanoate metabolism - Medicago truncatula (barrel medic) (3)	cpd:C00026 2-Oxoglutarate cpd:C00042 Succinate cpd:C00334 4-Aminobutanoate
mtr00020 Citrate cycle (TCA cycle) - Medicago truncatula (barrel medic) (3)	cpd:C00026 2-Oxoglutarate cpd:C00036 Oxaloacetate cpd:C00042 Succinate
mtr00260 Glycine, serine and threonine metabolism - Medicago truncatula (barrel medic) (3)	cpd:C00188 L-Threonine cpd:C00258 D-Glycerate cpd:C00986 1,3-Diaminopropane
mtr00860 Porphyrin and chlorophyll metabolism - Medicago truncatula (barrel medic) (2)	cpd:C00188 L-Threonine cpd:C12147 L-Threonine O-3-phosphate
mtr00966 Glucosinolate biosynthesis - Medicago truncatula (barrel medic) (2)	cpd:C00073 L-Methionine cpd:C00123 L-Leucine
mtr00620 Pyruvate metabolism - Medicago truncatula (barrel medic) (2)	cpd:C00036 Oxaloacetate cpd:C00042 Succinate
mtr00290 Valine, leucine and isoleucine biosynthesis - Medicago truncatula (barrel medic) (2)	cpd:C00123 L-Leucine cpd:C00188 L-Threonine
mtr00640 Propanoate metabolism - Medicago truncatula (barrel medic) (2)	cpd:C00042 Succinate cpd:C01013 3-Hydroxypropanoate
mtr00052 Galactose metabolism - Medicago truncatula (barrel medic) (2)	cpd:C01235 alpha-D-Galactosyl-(1->3)-1D-myo-inositol cpd:C05402 Melibiose
mtr00030 Pentose phosphate pathway - Medicago truncatula (barrel medic) (2)	cpd:C00258 D-Glycerate cpd:C03752 2-Amino-2-deoxy-D-gluconate
mtr00561 Glycerolipid metabolism - Medicago truncatula (barrel medic) (2)	cpd:C00093 sn-Glycerol 3-phosphate cpd:C00258 D-Glycerate
mtr01220 Degradation of aromatic compounds - Medicago truncatula (barrel medic) (2)	cpd:C00042 Succinate cpd:C02526 Biphenyl-2,3-diol
mtr00660 C5-Branched dibasic acid metabolism - Medicago truncatula (barrel medic) (2)	cpd:C00026 2-Oxoglutarate cpd:C00490 Itaconate

## Sheet: RI-Con vs RI-Alkali
RI control (B) and RI 6 d after alkali stress (B1) relevance KEGG
KEGG's name	NIKKAJI.ID1	ChEBI.ID2	PubChem.ID3	CAS.ID4	KEGG.ID5	HMDB.ID6	Kingdom	Super.Class	Class	Sub.Class	KEGG.link	PATHWAY
Maltose	J4.871B	17306	3508	69-79-4	C00208	HMDB00163	Organic Compounds	Carbohydrates and Carbohydrate Conjugates	Disaccharides	Dihexoses	http://www.genome.jp/dbget-bin/www_bget?cpd:C00208	map00500 Starch and sucrose metabolism ; map01100 Metabolic pathways ; map02010 ABC transporters ; map02030 Bacterial chemotaxis ; map02060 Phosphotransferase system (PTS) ; map04973 Carbohydrate digestion and absorption
Glucose	J4.109B	4167	3333	50-99-7	C00031	HMDB00122	Organic Compounds	Carbohydrates and Carbohydrate Conjugates	Monosaccharides	Hexoses	http://www.genome.jp/dbget-bin/www_bget?cpd:C00031	map00010 Glycolysis / Gluconeogenesis ; map00030 Pentose phosphate pathway ; map00052 Galactose metabolism ; map00500 Starch and sucrose metabolism ; map00520 Amino sugar and nucleotide sugar metabolism ; map00521 Streptomycin biosynthesis ; map00524 Butirosin and neomycin biosynthesis ; map00901 Indole alkaloid biosynthesis ; map01100 Metabolic pathways ; map01110 Biosynthesis of secondary metab…
Succinic acid	J2.879G	15741	3344	110-15-6	C00042	HMDB00254	Organic Compounds	Organic Acids and Derivatives	Carboxylic Acids and Derivatives	Dicarboxylic Acids and Derivatives	http://www.genome.jp/dbget-bin/www_bget?cpd:C00042	map00020 Citrate cycle (TCA cycle) ; map00190 Oxidative phosphorylation ; map00250 Alanine, aspartate and glutamate metabolism ; map00350 Tyrosine metabolism ; map00360 Phenylalanine metabolism ; map00361 Chlorocyclohexane and chlorobenzene degradation ; map00623 Toluene degradation ; map00630 Glyoxylate and dicarboxylate metabolism ; map00640 Propanoate metabolism ; map00650 Butanoate metabolism…
Fumaric acid	J2.880K	18012	3422	110-17-8	C00122	HMDB00134	Organic Compounds	Lipids	Fatty Acids and Conjugates	Unsaturated Fatty Acids	http://www.genome.jp/dbget-bin/www_bget?cpd:C00122	map00020 Citrate cycle (TCA cycle) ; map00190 Oxidative phosphorylation ; map00250 Alanine, aspartate and glutamate metabolism ; map00330 Arginine and proline metabolism ; map00350 Tyrosine metabolism ; map00360 Phenylalanine metabolism ; map00623 Toluene degradation ; map00643 Styrene degradation ; map00650 Butanoate metabolism ; map00720 Carbon fixation pathways in prokaryotes ; map00760 Nicoti…
D-Galactonic acid	J82.117I	12931?16534	4136	576-36-3	C00880	HMDB00565	Organic Compounds	Carbohydrates and Carbohydrate Conjugates	Sugar Acids and Derivatives	N/A	http://www.genome.jp/dbget-bin/www_bget?cpd:C00880	map00052 Galactose metabolism
Lactic acid	J1.358G	28358	4615	50-21-5	C01432						http://www.genome.jp/dbget-bin/www_bget?cpd:C01432	NUM
Threonic acid	NUM		NA	7306-96-9
L-Phenylalanine	J9.175H	17295	3379	63-91-2	C00079	HMDB00159	Organic Compounds	Amino Acids, Peptides, and Analogues	Amino Acids and Derivatives	Alpha Amino Acids and Derivatives	http://www.genome.jp/dbget-bin/www_bget?cpd:C00079	map00360 Phenylalanine metabolism ; map00400 Phenylalanine, tyrosine and tryptophan biosynthesis ; map00460 Cyanoamino acid metabolism ; map00940 Phenylpropanoid biosynthesis ; map00960 Tropane, piperidine and pyridine alkaloid biosynthesis ; map00966 Glucosinolate biosynthesis ; map00970 Aminoacyl-tRNA biosynthesis ; map01060 Biosynthesis of plant secondary metabolites ; map01061 Biosynthesis of…
alpha-Ketoglutaric acid	J11.847H	30915	3328	328-50-7	C00026	HMDB00208	Organic Compounds	Organic Acids and Derivatives	Keto-Acids and Derivatives	Gamma Keto-Acids and Derivatives	http://www.genome.jp/dbget-bin/www_bget?cpd:C00026	map00020 Citrate cycle (TCA cycle) ; map00040 Pentose and glucuronate interconversions ; map00053 Ascorbate and aldarate metabolism ; map00250 Alanine, aspartate and glutamate metabolism ; map00300 Lysine biosynthesis ; map00340 Histidine metabolism ; map00365 Furfural degradation ; map00430 Taurine and hypotaurine metabolism ; map00471 D-Glutamine and D-glutamate metabolism ; map00630 Glyoxylate…
Glycolic acid	J1.494J	17497	3460	79-14-1	C00160	HMDB00115	Organic Compounds	Organic Acids and Derivatives	Hydroxy Acids and Derivatives	Alpha Hydroxy Acids and Derivatives	http://www.genome.jp/dbget-bin/www_bget?cpd:C00160	map00361 Chlorocyclohexane and chlorobenzene degradation ; map00625 Chloroalkane and chloroalkene degradation ; map00630 Glyoxylate and dicarboxylate metabolism ; map01100 Metabolic pathways ; map01110 Biosynthesis of secondary metabolites ; map01120 Microbial metabolism in diverse environments
malonic acid	J2.541K	30794	3673	141-82-2	C00383	HMDB00691	Organic Compounds	Organic Acids and Derivatives	Carboxylic Acids and Derivatives	Dicarboxylic Acids and Derivatives	http://www.genome.jp/dbget-bin/www_bget?cpd:C00383	map00240 Pyrimidine metabolism ; map00410 beta-Alanine metabolism
Glucose	J4.109B	4167	3333	50-99-7	C00031	HMDB00122	Organic Compounds	Carbohydrates and Carbohydrate Conjugates	Monosaccharides	Hexoses	http://www.genome.jp/dbget-bin/www_bget?cpd:C00031	map00010 Glycolysis / Gluconeogenesis ; map00030 Pentose phosphate pathway ; map00052 Galactose metabolism ; map00500 Starch and sucrose metabolism ; map00520 Amino sugar and nucleotide sugar metabolism ; map00521 Streptomycin biosynthesis ; map00524 Butirosin and neomycin biosynthesis ; map00901 Indole alkaloid biosynthesis ; map01100 Metabolic pathways ; map01110 Biosynthesis of secondary metab…
Threonic acid	NUM		NA	7306-96-9
L-Threonine	J21.883I	16857	3488	72-19-5	C00188	HMDB00167	Organic Compounds	Amino Acids, Peptides, and Analogues	Amino Acids and Derivatives	Alpha Amino Acids and Derivatives	http://www.genome.jp/dbget-bin/www_bget?cpd:C00188	map00260 Glycine, serine and threonine metabolism ; map00290 Valine, leucine and isoleucine biosynthesis ; map00860 Porphyrin and chlorophyll metabolism ; map00970 Aminoacyl-tRNA biosynthesis ; map01060 Biosynthesis of plant secondary metabolites ; map01100 Metabolic pathways ; map01110 Biosynthesis of secondary metabolites ; map01120 Microbial metabolism in diverse environments ; map01230 Biosyn…
D-Threonine	J9.180D	16398	4078	632-20-2	C00820						http://www.genome.jp/dbget-bin/www_bget?cpd:C00820	NUM
5-Aminovaleric acid	J38.132B	15887	3720	660-88-8	C00431	HMDB03355	Organic Compounds	Amino Acids, Peptides, and Analogues	Amino Acids and Derivatives	Delta Amino Acids and Derivatives	http://www.genome.jp/dbget-bin/www_bget?cpd:C00431	map00310 Lysine degradation ; map00330 Arginine and proline metabolis
Putrescine	J1.979H	17148	3434	110-60-1	C00134	HMDB01414	Organic Compounds	Aliphatic Acyclic Compounds	Alkylamines	Polyamines	http://www.genome.jp/dbget-bin/www_bget?cpd:C00134	map00330 Arginine and proline metabolism ; map00480 Glutathione metabolism ; map00960 Tropane, piperidine and pyridine alkaloid biosynthesis ; map01060 Biosynthesis of plant secondary metabolites ; map01064 Biosynthesis of alkaloids derived from ornithine, lysine and nicotinic acid ; map01100 Metabolic pathways ; map01110 Biosynthesis of secondary metabolites ; map02010 ABC transporters ; map0497…
Putrescine	J1.979H	17148	3434		C00134	HMDB01414	Organic Compounds	Aliphatic Acyclic Compounds	Alkylamines	Polyamines	http://www.genome.jp/dbget-bin/www_bget?cpd:C00134	map00330 Arginine and proline metabolism ; map00480 Glutathione metabolism ; map00960 Tropane, piperidine and pyridine alkaloid biosynthesis ; map01060 Biosynthesis of plant secondary metabolites ; map01064 Biosynthesis of alkaloids derived from ornithine, lysine and nicotinic acid ; map01100 Metabolic pathways ; map01110 Biosynthesis of secondary metabolites ; map02010 ABC transporters ; map0497…
Sedoheptulose	J14.590D	16802	5162	3019-74-7	C02076	HMDB03219	Organic Compounds	Carbohydrates and Carbohydrate Conjugates	Monosaccharides	Heptoses	http://www.genome.jp/dbget-bin/www_bget?cpd:C02076	map00710 Carbon fixation in photosynthetic organisms
Methylmalonic acid	J6.302I	30860	5245	516-05-2	C02170	HMDB00202	Organic Compounds	Organic Acids and Derivatives	Carboxylic Acids and Derivatives	Dicarboxylic Acids and Derivatives	http://www.genome.jp/dbget-bin/www_bget?cpd:C02170	map00240 Pyrimidine metabolism ; map00280 Valine, leucine and isoleucine degradation ; map00640 Propanoate metabolism
Galactinol	J475.283J	17505	4456	3687-64-7	C01235	HMDB05826	Organic Compounds	Carbohydrates and Carbohydrate Conjugates	Disaccharides	Dihexoses	http://www.genome.jp/dbget-bin/www_bget?cpd:C01235	map00052 Galactose metabolism
Oxalic acid	J2.954H	16995	3509	144-62-7	C00209	HMDB02329	Organic Compounds	Organic Acids and Derivatives	Carboxylic Acids and Derivatives	Dicarboxylic Acids and Derivatives	http://www.genome.jp/dbget-bin/www_bget?cpd:C00209	map00625 Chloroalkane and chloroalkene degradation ; map00630 Glyoxylate and dicarboxylate metabolism ; map01100 Metabolic pathways ; map01120 Microbial metabolism in diverse environments
6-Deoxy-D-glucose	J14.906C	28140	5532	7658-08-4	C02522						http://www.genome.jp/dbget-bin/www_bget?cpd:C02522	NUM
Lignoceric acid	J11.350F	28866	10518	557-59-5	C08320	HMDB02003	Organic Compounds	Lipids	Fatty Acids and Conjugates	Straight Chain Fatty Acids	http://www.genome.jp/dbget-bin/www_bget?cpd:C08320	map01040 Biosynthesis of unsaturated fatty acids
D-Threitol	J7.872G	48300	96023387	2418-52-2	C16884	HMDB04136	Organic Compounds	Carbohydrates and Carbohydrate Conjugates	Sugar Alcohols	N/A	http://www.genome.jp/dbget-bin/www_bget?cpd:C16884	NUM
L-Methionine S-oxid	J231.856C	17016	5898	3226-65-1	C02989						http://www.genome.jp/dbget-bin/www_bget?cpd:C02989	map00270 Cysteine and methionine metabolism
Erythrose	NUM		NA	583-50-6
1,5-Anhydroglucitol	J11.394H	16070	9534	154-58-5	C07326	HMDB02712	Organic Compounds	Carbohydrates and Carbohydrate Conjugates	Monosaccharides	Hexoses	http://www.genome.jp/dbget-bin/www_bget?cpd:C07326	NUM
1,3-Diaminopropane	J1.969K	15725	4233	109-76-2	C00986	HMDB00002	Organic Compounds	Aliphatic Acyclic Compounds	Alkylamines	Polyamines	http://www.genome.jp/dbget-bin/www_bget?cpd:C00986	map00260 Glycine, serine and threonine metabolism ; map00330 Arginine and proline metabolism ; map00410 beta-Alanine metabolism ; map01120 Microbial metabolism in diverse environments
Trehalose 6-phosphate	J741.923F	18283	3958	4484-88-2	C00689	HMDB01124	Organic Compounds	Carbohydrates and Carbohydrate Conjugates	Disaccharides	Dihexoses	http://www.genome.jp/dbget-bin/www_bget?cpd:C00689	map00500 Starch and sucrose metabolism ; map01100 Metabolic pathways ; map02060 Phosphotransferase system (PTS) ; map04723 Retrograde endocannabinoid signaling
MALONAMIDE	NUM		NA	108-13-4
4-Acetamidobutanoate	J35.110E	11951?17645	5865	3025-96-5	C02946	HMDB03681	Organic Compounds	Lipids	Fatty Acids and Conjugates	Amino Fatty Acids	http://www.genome.jp/dbget-bin/www_bget?cpd:C02946	map00330 Arginine and proline metabolism ; map01100 Metabolic pathways
L-Threose	NUM		NA	95-44-3
Aminooxyacetic acid	NUM		NA	645-88-5

## Sheet: RI-Con vs RI-Alkali relevance
Pathway	Compounds
mtr01100 Metabolic pathways - Medicago truncatula (barrel medic) (13)	cpd:C00026 2-Oxoglutarate cpd:C00031 D-Glucose cpd:C00042 Succinate cpd:C00079 L-Phenylalanine cpd:C00122 Fumarate cpd:C00134 Putrescine cpd:C00160 Glycolate cpd:C00188 L-Threonine cpd:C00208 Maltose cpd:C00209 Oxalate cpd:C00689 alpha,alpha'-Trehalose 6-phosphate cpd:C00880 D-Galactonate cpd:C02946 4-Acetamidobutanoate
mtr01130 Biosynthesis of antibiotics - Medicago truncatula (barrel medic) (8)	cpd:C00026 2-Oxoglutarate cpd:C00031 D-Glucose cpd:C00042 Succinate cpd:C00079 L-Phenylalanine cpd:C00122 Fumarate cpd:C00134 Putrescine cpd:C00160 Glycolate cpd:C00188 L-Threonine
mtr01110 Biosynthesis of secondary metabolites - Medicago truncatula (barrel medic) (8)	cpd:C00026 2-Oxoglutarate cpd:C00031 D-Glucose cpd:C00042 Succinate cpd:C00079 L-Phenylalanine cpd:C00122 Fumarate cpd:C00134 Putrescine cpd:C00160 Glycolate cpd:C00188 L-Threonine
mtr02010 ABC transporters - Medicago truncatula (barrel medic) (5)	cpd:C00031 D-Glucose cpd:C00079 L-Phenylalanine cpd:C00134 Putrescine cpd:C00188 L-Threonine cpd:C00208 Maltose
mtr00330 Arginine and proline metabolism - Medicago truncatula (barrel medic) (4)	cpd:C00134 Putrescine cpd:C00431 5-Aminopentanoate cpd:C00986 1,3-Diaminopropane cpd:C02946 4-Acetamidobutanoate
mtr01200 Carbon metabolism - Medicago truncatula (barrel medic) (4)	cpd:C00026 2-Oxoglutarate cpd:C00042 Succinate cpd:C00122 Fumarate cpd:C00160 Glycolate
mtr00630 Glyoxylate and dicarboxylate metabolism - Medicago truncatula (barrel medic) (4)	cpd:C00026 2-Oxoglutarate cpd:C00042 Succinate cpd:C00160 Glycolate cpd:C00209 Oxalate
mtr00250 Alanine, aspartate and glutamate metabolism - Medicago truncatula (barrel medic) (3)	cpd:C00026 2-Oxoglutarate cpd:C00042 Succinate cpd:C00122 Fumarate
mtr01230 Biosynthesis of amino acids - Medicago truncatula (barrel medic) (3)	cpd:C00026 2-Oxoglutarate cpd:C00079 L-Phenylalanine cpd:C00188 L-Threonine
mtr00500 Starch and sucrose metabolism - Medicago truncatula (barrel medic) (3)	cpd:C00031 D-Glucose cpd:C00208 Maltose cpd:C00689 alpha,alpha'-Trehalose 6-phosphate
mtr00650 Butanoate metabolism - Medicago truncatula (barrel medic) (3)	cpd:C00026 2-Oxoglutarate cpd:C00042 Succinate cpd:C00122 Fumarate
mtr00052 Galactose metabolism - Medicago truncatula (barrel medic) (3)	cpd:C00031 D-Glucose cpd:C00880 D-Galactonate cpd:C01235 alpha-D-Galactosyl-(1->3)-1D-myo-inositol
mtr00360 Phenylalanine metabolism - Medicago truncatula (barrel medic) (3)	cpd:C00042 Succinate cpd:C00079 L-Phenylalanine cpd:C00122 Fumarate
mtr00020 Citrate cycle (TCA cycle) - Medicago truncatula (barrel medic) (3)	cpd:C00026 2-Oxoglutarate cpd:C00042 Succinate cpd:C00122 Fumarate
mtr01210 2-Oxocarboxylic acid metabolism - Medicago truncatula (barrel medic) (2)	cpd:C00026 2-Oxoglutarate cpd:C00079 L-Phenylalanine
mtr00410 beta-Alanine metabolism - Medicago truncatula (barrel medic) (2)	cpd:C00383 Malonate cpd:C00986 1,3-Diaminopropane
mtr00350 Tyrosine metabolism - Medicago truncatula (barrel medic) (2)	cpd:C00042 Succinate cpd:C00122 Fumarate
mtr00960 Tropane, piperidine and pyridine alkaloid biosynthesis - Medicago truncatula (barrel medic) (2)	cpd:C00079 L-Phenylalanine cpd:C00134 Putrescine
mtr00970 Aminoacyl-tRNA biosynthesis - Medicago truncatula (barrel medic) (2)	cpd:C00079 L-Phenylalanine cpd:C00188 L-Threonine
mtr00220 Arginine biosynthesis - Medicago truncatula (barrel medic) (2)	cpd:C00026 2-Oxoglutarate cpd:C00122 Fumarate
mtr00620 Pyruvate metabolism - Medicago truncatula (barrel medic) (2)	cpd:C00042 Succinate cpd:C00122 Fumarate
mtr00640 Propanoate metabolism - Medicago truncatula (barrel medic) (2)	cpd:C00042 Succinate cpd:C02170 Methylmalonate
mtr00240 Pyrimidine metabolism - Medicago truncatula (barrel medic) (2)	cpd:C00383 Malonate cpd:C02170 Methylmalonate
mtr01220 Degradation of aromatic compounds - Medicago truncatula (barrel medic) (2)	cpd:C00042 Succinate cpd:C00122 Fumarate
mtr00190 Oxidative phosphorylation - Medicago truncatula (barrel medic) (2)	cpd:C00042 Succinate cpd:C00122 Fumarate
mtr00260 Glycine, serine and threonine metabolism - Medicago truncatula (barrel medic) (2)	cpd:C00188 L-Threonine cpd:C00986 1,3-Diaminopropane

## Sheet: NI-Con vs RI-Con
NI control (A) and RI control (B) relevance KEGG
Peak	KEGG's name	NIKKAJI.ID1	ChEBI.ID2	PubChem.ID3	CAS.ID4	KEGG.ID5	HMDB.ID6	Kingdom	Super.Class	Class	Sub.Class	KEGG.link	PATHWAY
succinic acid	Succinic acid	J2.879G	15741	3344	110-15-6	C00042	HMDB00254	Organic Compounds	Organic Acids and Derivatives	Carboxylic Acids and Derivatives	Dicarboxylic Acids and Derivatives	http://www.genome.jp/dbget-bin/www_bget?cpd:C00042	map00020 Citrate cycle (TCA cycle) ; map00190 Oxidative phosphorylation ; map00250 Alanine, aspartate and glutamate metabolism ; map00350 Tyrosine metabolism ; map00360 Phenylalanine metabolism ; map00361 Chlorocyclohexane and chlorobenzene degradation ; map00623 Toluene degradation ; map00630 Glyoxylate and dicarboxylate metabolism ; map00640 Propanoate metabolism ; map00650 Butanoate metabolism…
glutamic acid	L-Glutamic acid	J9.171E	16015	3327	56-86-0	C00025	HMDB01919	Organic Compounds	Aromatic Homomonocyclic Compounds	Organic Sulfuric Acids and Derivatives	Organic Sulfuric Acid Diamides	http://www.genome.jp/dbget-bin/www_bget?cpd:C00025	map00250 Alanine, aspartate and glutamate metabolism ; map00330 Arginine and proline metabolism ; map00340 Histidine metabolism ; map00430 Taurine and hypotaurine metabolism ; map00471 D-Glutamine and D-glutamate metabolism ; map00480 Glutathione metabolism ; map00524 Butirosin and neomycin biosynthesis ; map00630 Glyoxylate and dicarboxylate metabolism ; map00650 Butanoate metabolism ; map00660 …
fumaric acid	Fumaric acid	J2.880K	18012	3422	110-17-8	C00122	HMDB00134	Organic Compounds	Lipids	Fatty Acids and Conjugates	Unsaturated Fatty Acids	http://www.genome.jp/dbget-bin/www_bget?cpd:C00122	map00020 Citrate cycle (TCA cycle) ; map00190 Oxidative phosphorylation ; map00250 Alanine, aspartate and glutamate metabolism ; map00330 Arginine and proline metabolism ; map00350 Tyrosine metabolism ; map00360 Phenylalanine metabolism ; map00623 Toluene degradation ; map00643 Styrene degradation ; map00650 Butanoate metabolism ; map00720 Carbon fixation pathways in prokaryotes ; map00760 Nicoti…
glycine	Glycine	J1.163K	15428	3339	56-40-6	C00037	HMDB00123	Organic Compounds	Amino Acids, Peptides, and Analogues	Amino Acids and Derivatives	Alpha Amino Acids and Derivatives	http://www.genome.jp/dbget-bin/www_bget?cpd:C00037	map00120 Primary bile acid biosynthesis ; map00230 Purine metabolism ; map00260 Glycine, serine and threonine metabolism ; map00310 Lysine degradation ; map00460 Cyanoamino acid metabolism ; map00480 Glutathione metabolism ; map00630 Glyoxylate and dicarboxylate metabolism ; map00680 Methane metabolism ; map00730 Thiamine metabolism ; map00860 Porphyrin and chlorophyll metabolism ; map00910 Nitro…
oxoproline	5-Oxoproline	J4.959J	18183	4992	98-79-3	C01879	HMDB00267	Organic Compounds	Aliphatic Heteromonocyclic Compounds	Pyrrolidines	Pyrrolidine Carboxylic Acids and Derivatives	http://www.genome.jp/dbget-bin/www_bget?cpd:C01879	map00480 Glutathione metabolism
maltose	Maltose	J4.871B	17306	3508	69-79-4	C00208	HMDB00163	Organic Compounds	Carbohydrates and Carbohydrate Conjugates	Disaccharides	Dihexoses	http://www.genome.jp/dbget-bin/www_bget?cpd:C00208	map00500 Starch and sucrose metabolism ; map01100 Metabolic pathways ; map02010 ABC transporters ; map02030 Bacterial chemotaxis ; map02060 Phosphotransferase system (PTS) ; map04973 Carbohydrate digestion and absorption
Threonic acid	Threonic acid	NUM		NA	7306-96-9
linolenic acid	alpha-Linolenic acid	J5.773H	27432	8662	463-40-1	C06427	HMDB01388	Organic Compounds	Lipids	Lineolic Acids and Derivatives	N/A	http://www.genome.jp/dbget-bin/www_bget?cpd:C06427	map00592 alpha-Linolenic acid metabolism ; map01040 Biosynthesis of unsaturated fatty acids ; map01060 Biosynthesis of plant secondary metabolites ; map01070 Biosynthesis of plant hormones ; map01100 Metabolic pathways
alanine	L-Alanine	J9.168E	16977	3343	56-41-7	C00041	HMDB00161	Organic Compounds	Amino Acids, Peptides, and Analogues	Amino Acids and Derivatives	Alpha Amino Acids and Derivatives	http://www.genome.jp/dbget-bin/www_bget?cpd:C00041	map00250 Alanine, aspartate and glutamate metabolism ; map00270 Cysteine and methionine metabolism ; map00430 Taurine and hypotaurine metabolism ; map00450 Selenocompound metabolism ; map00473 D-Alanine metabolism ; map00710 Carbon fixation in photosynthetic organisms ; map00970 Aminoacyl-tRNA biosynthesis ; map01060 Biosynthesis of plant secondary metabolites ; map01100 Metabolic pathways ; map0…
aspartic acid	L-Aspartic acid	J9.169C	17053	3351	56-84-8	C00049	HMDB00191	Organic Compounds	Amino Acids, Peptides, and Analogues	Amino Acids and Derivatives	Alpha Amino Acids and Derivatives	http://www.genome.jp/dbget-bin/www_bget?cpd:C00049	map00250 Alanine, aspartate and glutamate metabolism ; map00260 Glycine, serine and threonine metabolism ; map00270 Cysteine and methionine metabolism ; map00300 Lysine biosynthesis ; map00330 Arginine and proline metabolism ; map00340 Histidine metabolism ; map00410 beta-Alanine metabolism ; map00460 Cyanoamino acid metabolism ; map00710 Carbon fixation in photosynthetic organisms ; map00760 Nic…
2-hydroxypyridine	2-Hydroxypyridine	J13.556I	16540	5514	142-08-5	C02502	HMDB13751	Organic Compounds	Aromatic Heteromonocyclic Compounds	Hydropyridines	Pyridinones	http://www.genome.jp/dbget-bin/www_bget?cpd:C02502	NUM
trehalose	trehalose	J4.965D	16551	4320	99-20-7	C01083	HMDB00975	Organic Compounds	Carbohydrates and Carbohydrate Conjugates	Disaccharides	Dihexoses	http://www.genome.jp/dbget-bin/www_bget?cpd:C01083	map00500 Starch and sucrose metabolism ; map01100 Metabolic pathways ; map01110 Biosynthesis of secondary metabolites ; map02010 ABC transporters ; map02060 Phosphotransferase system (PTS)
alpha-ketoglutaric acid	alpha-Ketoglutaric acid	J11.847H	30915	3328	328-50-7	C00026	HMDB00208	Organic Compounds	Organic Acids and Derivatives	Keto-Acids and Derivatives	Gamma Keto-Acids and Derivatives	http://www.genome.jp/dbget-bin/www_bget?cpd:C00026	map00020 Citrate cycle (TCA cycle) ; map00040 Pentose and glucuronate interconversions ; map00053 Ascorbate and aldarate metabolism ; map00250 Alanine, aspartate and glutamate metabolism ; map00300 Lysine biosynthesis ; map00340 Histidine metabolism ; map00365 Furfural degradation ; map00430 Taurine and hypotaurine metabolism ; map00471 D-Glutamine and D-glutamate metabolism ; map00630 Glyoxylate…
glycerol	Glycerol	J1.916J	17754	3416	56-81-5	C00116	HMDB00131	Organic Compounds	Carbohydrates and Carbohydrate Conjugates	Sugar Alcohols	N/A	http://www.genome.jp/dbget-bin/www_bget?cpd:C00116	map00052 Galactose metabolism ; map00561 Glycerolipid metabolism ; map01100 Metabolic pathways ; map04723 Retrograde endocannabinoid signaling
Methylmalonic acid	Methylmalonic acid	J6.302I	30860	5245	516-05-2	C02170	HMDB00202	Organic Compounds	Organic Acids and Derivatives	Carboxylic Acids and Derivatives	Dicarboxylic Acids and Derivatives	http://www.genome.jp/dbget-bin/www_bget?cpd:C02170	map00240 Pyrimidine metabolism ; map00280 Valine, leucine and isoleucine degradation ; map00640 Propanoate metabolism
oxalic acid	Oxalic acid	J2.954H	16995	3509	144-62-7	C00209	HMDB02329	Organic Compounds	Organic Acids and Derivatives	Carboxylic Acids and Derivatives	Dicarboxylic Acids and Derivatives	http://www.genome.jp/dbget-bin/www_bget?cpd:C00209	map00625 Chloroalkane and chloroalkene degradation ; map00630 Glyoxylate and dicarboxylate metabolism ; map01100 Metabolic pathways ; map01120 Microbial metabolism in diverse environments
melibiose	Melibiose	J6.735K	28053	7769	585-99-9	C05402	HMDB00048	Organic Compounds	Carbohydrates and Carbohydrate Conjugates	Disaccharides	Dihexoses	http://www.genome.jp/dbget-bin/www_bget?cpd:C05402	map00052 Galactose metabolism
Linoleic acid methyl ester	Linoleic acid methyl ester	NUM		NA	112-63-0
Tropic Acid	Tropic acid	J237.326B?J6.688E	30765	4633	529-64-6 552-63-6	C01456						http://www.genome.jp/dbget-bin/www_bget?cpd:C01456	map00960 Tropane, piperidine and pyridine alkaloid biosynthesis ; map01064 Biosynthesis of alkaloids derived from ornithine, lysine and nicotinic acid ; map01110 Biosynthesis of secondary metabolites
urea	urea	J2.322A	16199	3386	57-13-6	C00086	HMDB00294	Organic Compounds	Aliphatic Acyclic Compounds	Ureas	N/A	http://www.genome.jp/dbget-bin/www_bget?cpd:C00086	map00230 Purine metabolism ; map00240 Pyrimidine metabolism ; map00330 Arginine and proline metabolism ; map00780 Biotin metabolism ; map00791 Atrazine degradation ; map01100 Metabolic pathways ; map01120 Microbial metabolism in diverse environments ; map02010 ABC transporters ; map05120 Epithelial cell signaling in Helicobacter pylori infection
Fructose 2,6-biphosphate degr prod	D-Fructose 2,6-bisphosphate	J470.690K	28602	3934	79082-92-1	C00665	HMDB01047	Organic Compounds	Carbohydrates and Carbohydrate Conjugates	Monosaccharides	Pentoses	http://www.genome.jp/dbget-bin/www_bget?cpd:C00665	map00051 Fructose and mannose metabolism
beta-Mannosylglycerate	beta-Mannosylglycerate	NUM		NA	164324-35-0
naringin	Naringin	J10.482E	28819	11977	10236-47-2	C09789	HMDB02927	Organic Compounds	Aromatic Heteropolycyclic Compounds	Flavonoids	Flavonoid Glycosides	http://www.genome.jp/dbget-bin/www_bget?cpd:C09789	map00941 Flavonoid biosynthesis
6-deoxy-D-glucose	6-Deoxy-D-glucose	J14.906C	28140	5532	7658-08-4	C02522						http://www.genome.jp/dbget-bin/www_bget?cpd:C02522	NUM
Lignoceric acid	Lignoceric acid	J11.350F	28866	10518	557-59-5	C08320	HMDB02003	Organic Compounds	Lipids	Fatty Acids and Conjugates	Straight Chain Fatty Acids	http://www.genome.jp/dbget-bin/www_bget?cpd:C08320	map01040 Biosynthesis of unsaturated fatty acids
Threitol	D-Threitol	J7.872G	48300	96023387	2418-52-2	C16884	HMDB04136	Organic Compounds	Carbohydrates and Carbohydrate Conjugates	Sugar Alcohols	N/A	http://www.genome.jp/dbget-bin/www_bget?cpd:C16884	NUM
2-hydroxy-3-isopropylbutanedioic acid	2-D-threo-Hydroxy-3-carboxy-isocaproate	J1.641.400J	35121	7045	16048-89-8	C04411	HMDB12156	Organic Compounds	Organic Acids and Derivatives	Carboxylic Acids and Derivatives	Dicarboxylic Acids and Derivatives	http://www.genome.jp/dbget-bin/www_bget?cpd:C04411	map00290 Valine, leucine and isoleucine biosynthesis ; map01100 Metabolic pathways ; map01110 Biosynthesis of secondary metabolites ; map01210 2-Oxocarboxylic acid metabolism ; map01230 Biosynthesis of amino acids
1,5-Anhydroglucitol	1,5-Anhydroglucitol	J11.394H	16070	9534	154-58-5	C07326	HMDB02712	Organic Compounds	Carbohydrates and Carbohydrate Conjugates	Monosaccharides	Hexoses	http://www.genome.jp/dbget-bin/www_bget?cpd:C07326	NUM
1,3-diaminopropane	1,3-Diaminopropane	J1.969K	15725	4233	109-76-2	C00986	HMDB00002	Organic Compounds	Aliphatic Acyclic Compounds	Alkylamines	Polyamines	http://www.genome.jp/dbget-bin/www_bget?cpd:C00986	map00260 Glycine, serine and threonine metabolism ; map00330 Arginine and proline metabolism ; map00410 beta-Alanine metabolism ; map01120 Microbial metabolism in diverse environments
3-Hydroxypalmitic acid	3-Hydroxypalmitic acid	NUM		NA	928-17-6
3,6-Anhydro-D-galactose	3,6-Anhydro-D-galactose	J851.289B	27861	8706	14122-18-0	C06474						http://www.genome.jp/dbget-bin/www_bget?cpd:C06474	NUM
oxalacetic acid	Oxalacetic acid	J5.675H	30744	3338	328-42-7	C00036	HMDB00223	Organic Compounds	Organic Acids and Derivatives	Carboxylic Acids and Derivatives	Dicarboxylic Acids and Derivatives	http://www.genome.jp/dbget-bin/www_bget?cpd:C00036	map00010 Glycolysis / Gluconeogenesis ; map00020 Citrate cycle (TCA cycle) ; map00250 Alanine, aspartate and glutamate metabolism ; map00362 Benzoate degradation ; map00620 Pyruvate metabolism ; map00630 Glyoxylate and dicarboxylate metabolism ; map00680 Methane metabolism ; map00710 Carbon fixation in photosynthetic organisms ; map00720 Carbon fixation pathways in prokaryotes ; map01060 Biosynth…
methyl trans-cinnamate	methyl trans-cinnamate	NUM		NA	103-26-4		HMDB33833	Organic Compounds	Aromatic Homomonocyclic Compounds	Cinnamic Acid Derivatives	N/A
methionine	L-Methionine	J9.174J	16643	3373	63-68-3	C00073	HMDB00696	Organic Compounds	Amino Acids, Peptides, and Analogues	Amino Acids and Derivatives	Alpha Amino Acids and Derivatives	http://www.genome.jp/dbget-bin/www_bget?cpd:C00073	map00270 Cysteine and methionine metabolism ; map00966 Glucosinolate biosynthesis ; map00970 Aminoacyl-tRNA biosynthesis ; map01060 Biosynthesis of plant secondary metabolites ; map01070 Biosynthesis of plant hormones ; map01100 Metabolic pathways ; map01110 Biosynthesis of secondary metabolites ; map01210 2-Oxocarboxylic acid metabolism ; map01230 Biosynthesis of amino acids ; map04974 Protein d…

## Sheet: NI-Con vs RI-Con relevance
Pathway	Compounds
mtr01100 Metabolic pathways - Medicago truncatula (barrel medic) (17)	cpd:C00025 L-Glutamate cpd:C00026 2-Oxoglutarate cpd:C00036 Oxaloacetate cpd:C00037 Glycine cpd:C00041 L-Alanine cpd:C00042 Succinate cpd:C00049 L-Aspartate cpd:C00073 L-Methionine cpd:C00086 Urea cpd:C00116 Glycerol cpd:C00122 Fumarate cpd:C00133 D-Alanine cpd:C00208 Maltose cpd:C00209 Oxalate cpd:C01083 alpha,alpha-Trehalose cpd:C04411 (2R,3S)-3-Isopropylmalate cpd:C06427 (9Z,12Z,15Z)-Octadecat…
mtr01110 Biosynthesis of secondary metabolites - Medicago truncatula (barrel medic) (12)	cpd:C00025 L-Glutamate cpd:C00026 2-Oxoglutarate cpd:C00036 Oxaloacetate cpd:C00037 Glycine cpd:C00042 Succinate cpd:C00049 L-Aspartate cpd:C00073 L-Methionine cpd:C00122 Fumarate cpd:C01083 alpha,alpha-Trehalose cpd:C01456 Tropate cpd:C04411 (2R,3S)-3-Isopropylmalate cpd:C06427 (9Z,12Z,15Z)-Octadecatrienoic acid
mtr02010 ABC transporters - Medicago truncatula (barrel medic) (9)	cpd:C00025 L-Glutamate cpd:C00037 Glycine cpd:C00041 L-Alanine cpd:C00049 L-Aspartate cpd:C00086 Urea cpd:C00116 Glycerol cpd:C00208 Maltose cpd:C01083 alpha,alpha-Trehalose cpd:C05402 Melibiose
mtr01230 Biosynthesis of amino acids - Medicago truncatula (barrel medic) (8)	cpd:C00025 L-Glutamate cpd:C00026 2-Oxoglutarate cpd:C00036 Oxaloacetate cpd:C00037 Glycine cpd:C00041 L-Alanine cpd:C00049 L-Aspartate cpd:C00073 L-Methionine cpd:C04411 (2R,3S)-3-Isopropylmalate
mtr01200 Carbon metabolism - Medicago truncatula (barrel medic) (8)	cpd:C00025 L-Glutamate cpd:C00026 2-Oxoglutarate cpd:C00036 Oxaloacetate cpd:C00037 Glycine cpd:C00041 L-Alanine cpd:C00042 Succinate cpd:C00049 L-Aspartate cpd:C00122 Fumarate
mtr00250 Alanine, aspartate and glutamate metabolism - Medicago truncatula (barrel medic) (7)	cpd:C00025 L-Glutamate cpd:C00026 2-Oxoglutarate cpd:C00036 Oxaloacetate cpd:C00041 L-Alanine cpd:C00042 Succinate cpd:C00049 L-Aspartate cpd:C00122 Fumarate
mtr01130 Biosynthesis of antibiotics - Medicago truncatula (barrel medic) (7)	cpd:C00025 L-Glutamate cpd:C00026 2-Oxoglutarate cpd:C00036 Oxaloacetate cpd:C00037 Glycine cpd:C00042 Succinate cpd:C00049 L-Aspartate cpd:C00122 Fumarate
mtr01210 2-Oxocarboxylic acid metabolism - Medicago truncatula (barrel medic) (6)	cpd:C00025 L-Glutamate cpd:C00026 2-Oxoglutarate cpd:C00036 Oxaloacetate cpd:C00049 L-Aspartate cpd:C00073 L-Methionine cpd:C04411 (2R,3S)-3-Isopropylmalate
mtr00630 Glyoxylate and dicarboxylate metabolism - Medicago truncatula (barrel medic) (6)	cpd:C00025 L-Glutamate cpd:C00026 2-Oxoglutarate cpd:C00036 Oxaloacetate cpd:C00037 Glycine cpd:C00042 Succinate cpd:C00209 Oxalate
mtr00970 Aminoacyl-tRNA biosynthesis - Medicago truncatula (barrel medic) (5)	cpd:C00025 L-Glutamate cpd:C00037 Glycine cpd:C00041 L-Alanine cpd:C00049 L-Aspartate cpd:C00073 L-Methionine
mtr00220 Arginine biosynthesis - Medicago truncatula (barrel medic) (5)	cpd:C00025 L-Glutamate cpd:C00026 2-Oxoglutarate cpd:C00049 L-Aspartate cpd:C00086 Urea cpd:C00122 Fumarate
mtr00650 Butanoate metabolism - Medicago truncatula (barrel medic) (4)	cpd:C00025 L-Glutamate cpd:C00026 2-Oxoglutarate cpd:C00042 Succinate cpd:C00122 Fumarate
mtr00020 Citrate cycle (TCA cycle) - Medicago truncatula (barrel medic) (4)	cpd:C00026 2-Oxoglutarate cpd:C00036 Oxaloacetate cpd:C00042 Succinate cpd:C00122 Fumarate
mtr00330 Arginine and proline metabolism - Medicago truncatula (barrel medic) (3)	cpd:C00025 L-Glutamate cpd:C00086 Urea cpd:C00986 1,3-Diaminopropane
mtr00430 Taurine and hypotaurine metabolism - Medicago truncatula (barrel medic) (3)	cpd:C00025 L-Glutamate cpd:C00026 2-Oxoglutarate cpd:C00041 L-Alanine
mtr00620 Pyruvate metabolism - Medicago truncatula (barrel medic) (3)	cpd:C00036 Oxaloacetate cpd:C00042 Succinate cpd:C00122 Fumarate
mtr01502 Vancomycin resistance - Medicago truncatula (barrel medic) (3)	cpd:C00037 Glycine cpd:C00041 L-Alanine cpd:C00133 D-Alanine
mtr00270 Cysteine and methionine metabolism - Medicago truncatula (barrel medic) (3)	cpd:C00041 L-Alanine cpd:C00049 L-Aspartate cpd:C00073 L-Methionine
mtr00340 Histidine metabolism - Medicago truncatula (barrel medic) (3)	cpd:C00025 L-Glutamate cpd:C00026 2-Oxoglutarate cpd:C00049 L-Aspartate
mtr00480 Glutathione metabolism - Medicago truncatula (barrel medic) (3)	cpd:C00025 L-Glutamate cpd:C00037 Glycine cpd:C01879 Pidolic acid
mtr00710 Carbon fixation in photosynthetic organisms - Medicago truncatula (barrel medic) (3)	cpd:C00036 Oxaloacetate cpd:C00041 L-Alanine cpd:C00049 L-Aspartate
mtr00260 Glycine, serine and threonine metabolism - Medicago truncatula (barrel medic) (3)	cpd:C00037 Glycine cpd:C00049 L-Aspartate cpd:C00986 1,3-Diaminopropane
mtr00410 beta-Alanine metabolism - Medicago truncatula (barrel medic) (2)	cpd:C00049 L-Aspartate cpd:C00986 1,3-Diaminopropane
mtr00860 Porphyrin and chlorophyll metabolism - Medicago truncatula (barrel medic) (2)	cpd:C00025 L-Glutamate cpd:C00037 Glycine
mtr00460 Cyanoamino acid metabolism - Medicago truncatula (barrel medic) (2)	cpd:C00037 Glycine cpd:C00049 L-Aspartate
mtr01040 Biosynthesis of unsaturated fatty acids - Medicago truncatula (barrel medic) (2)	cpd:C06427 (9Z,12Z,15Z)-Octadecatrienoic acid cpd:C08320 Tetracosanoic acid
mtr00350 Tyrosine metabolism - Medicago truncatula (barrel medic) (2)	cpd:C00042 Succinate cpd:C00122 Fumarate
mtr00300 Lysine biosynthesis - Medicago truncatula (barrel medic) (2)	cpd:C00026 2-Oxoglutarate cpd:C00049 L-Aspartate
mtr00760 Nicotinate and nicotinamide metabolism - Medicago truncatula (barrel medic) (2)	cpd:C00049 L-Aspartate cpd:C00122 Fumarate
mtr00040 Pentose and glucuronate interconversions - Medicago truncatula (barrel medic) (2)	cpd:C00026 2-Oxoglutarate cpd:C00116 Glycerol
mtr00500 Starch and sucrose metabolism - Medicago truncatula (barrel medic) (2)	cpd:C00208 Maltose cpd:C01083 alpha,alpha-Trehalose
mtr00230 Purine metabolism - Medicago truncatula (barrel medic) (2)	cpd:C00037 Glycine cpd:C00086 Urea
mtr00640 Propanoate metabolism - Medicago truncatula (barrel medic) (2)	cpd:C00042 Succinate cpd:C02170 Methylmalonate
mtr00052 Galactose metabolism - Medicago truncatula (barrel medic) (2)	cpd:C00116 Glycerol cpd:C05402 Melibiose
mtr00240 Pyrimidine metabolism - Medicago truncatula (barrel medic) (2)	cpd:C00086 Urea cpd:C02170 Methylmalonate
mtr00360 Phenylalanine metabolism - Medicago truncatula (barrel medic) (2)	cpd:C00042 Succinate cpd:C00122 Fumarate
mtr01220 Degradation of aromatic compounds - Medicago truncatula (barrel medic) (2)	cpd:C00042 Succinate cpd:C00122 Fumarate
mtr00190 Oxidative phosphorylation - Medicago truncatula (barrel medic) (2)	cpd:C00042 Succinate cpd:C00122 Fumarate
mtr00660 C5-Branched dibasic acid metabolism - Medicago truncatula (barrel medic) (2)	cpd:C00025 L-Glutamate cpd:C00026 2-Oxoglutarate

## Sheet: NI-Alkali vs RI-Alkali
NI 6 d after alkali treatment (A1) and RI 6 d after alkali stress (B1) relevance KEGG
Peak	KEGG's name	NIKKAJI.ID1	ChEBI.ID2	PubChem.ID3	CAS.ID4	KEGG.ID5	HMDB.ID6	Kingdom	Super.Class	Class	Sub.Class	KEGG.link	PATHWAY
4-aminobutyric acid	4-aminobutyric acid	J1.375G	16865	3628	20791	C00334	HMDB00112	Organic Compounds	Amino Acids, Peptides, and Analogues	Amino Acids and Derivatives	Gamma Amino Acids and Derivatives	http://www.genome.jp/dbget-bin/www_bget?cpd:C00334	map00250 Alanine, aspartate and glutamate metabolism ; map00330 Arginine and proline metabolism ; map00410 beta-Alanine metabolism ; map00650 Butanoate metabolism ; map01100 Metabolic pathways ; map04080 Neuroactive ligand-receptor interaction ; map04721 Synaptic vesicle cycle ; map04723 Retrograde endocannabinoid signaling ; map04727 GABAergic synapse ; map04915 Estrogen signaling pathway ; map0…
glucose	Glucose	J4.109B	4167	3333	50-99-7	C00031	HMDB00122	Organic Compounds	Carbohydrates and Carbohydrate Conjugates	Monosaccharides	Hexoses	http://www.genome.jp/dbget-bin/www_bget?cpd:C00031	map00010 Glycolysis / Gluconeogenesis ; map00030 Pentose phosphate pathway ; map00052 Galactose metabolism ; map00500 Starch and sucrose metabolism ; map00520 Amino sugar and nucleotide sugar metabolism ; map00521 Streptomycin biosynthesis ; map00524 Butirosin and neomycin biosynthesis ; map00901 Indole alkaloid biosynthesis ; map01100 Metabolic pathways ; map01110 Biosynthesis of secondary metab…
succinic acid	Succinic acid	J2.879G	15741	3344	110-15-6	C00042	HMDB00254	Organic Compounds	Organic Acids and Derivatives	Carboxylic Acids and Derivatives	Dicarboxylic Acids and Derivatives	http://www.genome.jp/dbget-bin/www_bget?cpd:C00042	map00020 Citrate cycle (TCA cycle) ; map00190 Oxidative phosphorylation ; map00250 Alanine, aspartate and glutamate metabolism ; map00350 Tyrosine metabolism ; map00360 Phenylalanine metabolism ; map00361 Chlorocyclohexane and chlorobenzene degradation ; map00623 Toluene degradation ; map00630 Glyoxylate and dicarboxylate metabolism ; map00640 Propanoate metabolism ; map00650 Butanoate metabolism…
Glucose-1-phosphate	Glucose-1-phosphate	NUM		NA	59-56-3
Threonic acid	Threonic acid	NUM		NA	7306-96-9
L-homoserine	L-Homoserine	J9.199E	15699	3561	672-15-1	C00263	HMDB00719	Organic Compounds	Amino Acids, Peptides, and Analogues	Amino Acids and Derivatives	Alpha Amino Acids and Derivatives	http://www.genome.jp/dbget-bin/www_bget?cpd:C00263	map00260 Glycine, serine and threonine metabolism ; map00270 Cysteine and methionine metabolism ; map00300 Lysine biosynthesis ; map00920 Sulfur metabolism ; map01100 Metabolic pathways ; map01110 Biosynthesis of secondary metabolites ; map01120 Microbial metabolism in diverse environments ; map01230 Biosynthesis of amino acids
2-hydroxypyridine	2-Hydroxypyridine	J13.556I	16540	5514	142-08-5	C02502	HMDB13751	Organic Compounds	Aromatic Heteromonocyclic Compounds	Hydropyridines	Pyridinones	http://www.genome.jp/dbget-bin/www_bget?cpd:C02502	NUM
D-Glyceric acid	D-Glycerate	J5.966H	32398	3557	473-81-4	C00258	HMDB00139	Organic Compounds	Carbohydrates and Carbohydrate Conjugates	Sugar Acids and Derivatives	N/A	http://www.genome.jp/dbget-bin/www_bget?cpd:C00258	map00030 Pentose phosphate pathway ; map00260 Glycine, serine and threonine metabolism ; map00561 Glycerolipid metabolism ; map00630 Glyoxylate and dicarboxylate metabolism ; map00680 Methane metabolism ; map01100 Metabolic pathways ; map01110 Biosynthesis of secondary metabolites ; map01120 Microbial metabolism in diverse environments
xylose	D-Xylose	J2.806A	15936?53455	3481	58-86-6	C00181	HMDB00098	Organic Compounds	Carbohydrates and Carbohydrate Conjugates	Monosaccharides	Hexoses	http://www.genome.jp/dbget-bin/www_bget?cpd:C00181	map00040 Pentose and glucuronate interconversions ; map00500 Starch and sucrose metabolism ; map00520 Amino sugar and nucleotide sugar metabolism ; map01100 Metabolic pathways ; map02010 ABC transporters
alpha-ketoglutaric acid	alpha-Ketoglutaric acid	J11.847H	30915	3328	328-50-7	C00026	HMDB00208	Organic Compounds	Organic Acids and Derivatives	Keto-Acids and Derivatives	Gamma Keto-Acids and Derivatives	http://www.genome.jp/dbget-bin/www_bget?cpd:C00026	map00020 Citrate cycle (TCA cycle) ; map00040 Pentose and glucuronate interconversions ; map00053 Ascorbate and aldarate metabolism ; map00250 Alanine, aspartate and glutamate metabolism ; map00300 Lysine biosynthesis ; map00340 Histidine metabolism ; map00365 Furfural degradation ; map00430 Taurine and hypotaurine metabolism ; map00471 D-Glutamine and D-glutamate metabolism ; map00630 Glyoxylate…
Methyl Phosphate	Methyl Phosphate	NUM		NA	812-00-0
mucic acid	mucic acid	J6.665F	30852	4135	526-99-8	C00879	HMDB00639	Organic Compounds	Carbohydrates and Carbohydrate Conjugates	Sugar Acids and Derivatives	Glucuronic Acid Derivatives	http://www.genome.jp/dbget-bin/www_bget?cpd:C00879	map00053 Ascorbate and aldarate metabolism
leucine	L-Leucine	J1.167C	15603	3423	61-90-5	C00123	HMDB00687	Organic Compounds	Amino Acids, Peptides, and Analogues	Amino Acids and Derivatives	Alpha Amino Acids and Derivatives	http://www.genome.jp/dbget-bin/www_bget?cpd:C00123	map00280 Valine, leucine and isoleucine degradation ; map00290 Valine, leucine and isoleucine biosynthesis ; map00966 Glucosinolate biosynthesis ; map00970 Aminoacyl-tRNA biosynthesis ; map01060 Biosynthesis of plant secondary metabolites ; map01065 Biosynthesis of alkaloids derived from histidine and purine ; map01100 Metabolic pathways ; map01110 Biosynthesis of secondary metabolites ; map01210…
5-Aminovaleric acid	5-Aminovaleric acid	J38.132B	15887	3720	660-88-8	C00431	HMDB03355	Organic Compounds	Amino Acids, Peptides, and Analogues	Amino Acids and Derivatives	Delta Amino Acids and Derivatives	http://www.genome.jp/dbget-bin/www_bget?cpd:C00431	map00310 Lysine degradation ; map00330 Arginine and proline metabolis
3-hydroxy-3-methylglutaric acid	3-Hydorxy-3-methylglutaric acid	J6.212J	16831	6518	503-49-1	C03761	HMDB00355	Organic Compounds	Organic Acids and Derivatives	Hydroxy Acids and Derivatives	Beta Hydroxy Acids and Derivatives	http://www.genome.jp/dbget-bin/www_bget?cpd:C03761	NUM
melibiose	Melibiose	J6.735K	28053	7769	585-99-9	C05402	HMDB00048	Organic Compounds	Carbohydrates and Carbohydrate Conjugates	Disaccharides	Dihexoses	http://www.genome.jp/dbget-bin/www_bget?cpd:C05402	map00052 Galactose metabolism
Glutaric Acid	Glutaric acid	J40.077G	17859	3772	110-94-1	C00489	HMDB00661	Organic Compounds	Organic Acids and Derivatives	Carboxylic Acids and Derivatives	Dicarboxylic Acids and Derivatives	http://www.genome.jp/dbget-bin/www_bget?cpd:C00489	map00071 Fatty acid metabolism ; map00310 Lysine degradation
Linoleic acid methyl ester	Linoleic acid methyl ester	NUM		NA	112-63-0
guanine	Guanine	J9.344K	16235	3541	73-40-5	C00242	HMDB00132	Organic Compounds	Aromatic Heteropolycyclic Compounds	Imidazopyrimidines	Purines and Purine Derivatives	http://www.genome.jp/dbget-bin/www_bget?cpd:C00242	map00230 Purine metabolism ; map01100 Metabolic pathways
Guanidinosuccinic acid	Guanidinosuccinic acid	J322.537B	17072	6028	6133-30-8	C03139	HMDB03157	Organic Compounds	Amino Acids, Peptides, and Analogues	Amino Acids and Derivatives	Alpha Amino Acids and Derivatives	http://www.genome.jp/dbget-bin/www_bget?cpd:C03139	NUM
2-ketobutyric acid	2-Ketobutyric acid	J2.726J	30831	3409	600-18-0	C00109	HMDB00005	Organic Compounds	Organic Acids and Derivatives	Keto-Acids and Derivatives	Short-chain Keto Acids and Derivatives	http://www.genome.jp/dbget-bin/www_bget?cpd:C00109	map00260 Glycine, serine and threonine metabolism ; map00270 Cysteine and methionine metabolism ; map00290 Valine, leucine and isoleucine biosynthesis ; map00640 Propanoate metabolism ; map00660 C5-Branched dibasic acid metabolism ; map01100 Metabolic pathways ; map01110 Biosynthesis of secondary metabolites ; map01210 2-Oxocarboxylic acid metabolism ; map01230 Biosynthesis of amino acids
fucose	L-Fucose	J92.797J	2181	4264	2438-80-4	C01019	HMDB00174	Organic Compounds	Carbohydrates and Carbohydrate Conjugates	Monosaccharides	Hexoses	http://www.genome.jp/dbget-bin/www_bget?cpd:C01019	map00051 Fructose and mannose metabolism ; map00520 Amino sugar and nucleotide sugar metabolism ; map01100 Metabolic pathways
1,5-Anhydroglucitol	1,5-Anhydroglucitol	J11.394H	16070	9534	154-58-5	C07326	HMDB02712	Organic Compounds	Carbohydrates and Carbohydrate Conjugates	Monosaccharides	Hexoses	http://www.genome.jp/dbget-bin/www_bget?cpd:C07326	NUM
1,3-diaminopropane	1,3-Diaminopropane	J1.969K	15725	4233	109-76-2	C00986	HMDB00002	Organic Compounds	Aliphatic Acyclic Compounds	Alkylamines	Polyamines	http://www.genome.jp/dbget-bin/www_bget?cpd:C00986	map00260 Glycine, serine and threonine metabolism ; map00330 Arginine and proline metabolism ; map00410 beta-Alanine metabolism ; map01120 Microbial metabolism in diverse environments
Lyxose	D-Lyxose	J82.119E	16789	3759	1114-34-7	C00476						http://www.genome.jp/dbget-bin/www_bget?cpd:C00476	map00040 Pentose and glucuronate interconversions
Biuret	Biuret	J2.416C	18138	8784	108-19-0	C06555						http://www.genome.jp/dbget-bin/www_bget?cpd:C06555	map00791 Atrazine degradation ; map01100 Metabolic pathways ; map01120 Microbial metabolism in diverse environments
3-phenylcatechol	3-Phenylcatechol	J631.139C	16205	5534	1133-63-7	C02526						http://www.genome.jp/dbget-bin/www_bget?cpd:C02526	map00621 Dioxin degradation ; map01100 Metabolic pathways ; map01120 Microbial metabolism in diverse environments ; map01220 Degradation of aromatic compounds
O-phosphonothreonine	O-phosphonothreonine	NUM	37525	NA	1114-81-4	C12147	HMDB11185	Organic Compounds	Amino Acids, Peptides, and Analogues	Amino Acids and Derivatives	Alpha Amino Acids and Derivatives

## Sheet: NI-Alkali vsRI-Alkali relevance
Pathway	Compounds
mtr01100 Metabolic pathways - Medicago truncatula (barrel medic) (13)	cpd:C00026 2-Oxoglutarate cpd:C00031 D-Glucose cpd:C00042 Succinate cpd:C00109 2-Oxobutanoate cpd:C00123 L-Leucine cpd:C00181 D-Xylose cpd:C00242 Guanine cpd:C00258 D-Glycerate cpd:C00263 L-Homoserine cpd:C00334 4-Aminobutanoate cpd:C01019 6-Deoxy-L-galactose cpd:C02526 Biphenyl-2,3-diol cpd:C06555 Biuret
mtr01110 Biosynthesis of secondary metabolites - Medicago truncatula (barrel medic) (7)	cpd:C00026 2-Oxoglutarate cpd:C00031 D-Glucose cpd:C00042 Succinate cpd:C00109 2-Oxobutanoate cpd:C00123 L-Leucine cpd:C00258 D-Glycerate cpd:C00263 L-Homoserine
mtr01130 Biosynthesis of antibiotics - Medicago truncatula (barrel medic) (6)	cpd:C00026 2-Oxoglutarate cpd:C00031 D-Glucose cpd:C00042 Succinate cpd:C00109 2-Oxobutanoate cpd:C00258 D-Glycerate cpd:C00263 L-Homoserine
mtr01230 Biosynthesis of amino acids - Medicago truncatula (barrel medic) (4)	cpd:C00026 2-Oxoglutarate cpd:C00109 2-Oxobutanoate cpd:C00123 L-Leucine cpd:C00263 L-Homoserine
mtr02010 ABC transporters - Medicago truncatula (barrel medic) (4)	cpd:C00031 D-Glucose cpd:C00123 L-Leucine cpd:C00181 D-Xylose cpd:C05402 Melibiose
mtr00260 Glycine, serine and threonine metabolism - Medicago truncatula (barrel medic) (4)	cpd:C00109 2-Oxobutanoate cpd:C00258 D-Glycerate cpd:C00263 L-Homoserine cpd:C00986 1,3-Diaminopropane
mtr01210 2-Oxocarboxylic acid metabolism - Medicago truncatula (barrel medic) (3)	cpd:C00026 2-Oxoglutarate cpd:C00109 2-Oxobutanoate cpd:C00123 L-Leucine
mtr00330 Arginine and proline metabolism - Medicago truncatula (barrel medic) (3)	cpd:C00334 4-Aminobutanoate cpd:C00431 5-Aminopentanoate cpd:C00986 1,3-Diaminopropane
mtr00250 Alanine, aspartate and glutamate metabolism - Medicago truncatula (barrel medic) (3)	cpd:C00026 2-Oxoglutarate cpd:C00042 Succinate cpd:C00334 4-Aminobutanoate
mtr00520 Amino sugar and nucleotide sugar metabolism - Medicago truncatula (barrel medic) (3)	cpd:C00031 D-Glucose cpd:C00181 D-Xylose cpd:C01019 6-Deoxy-L-galactose
mtr00040 Pentose and glucuronate interconversions - Medicago truncatula (barrel medic) (3)	cpd:C00026 2-Oxoglutarate cpd:C00181 D-Xylose cpd:C00476 D-Lyxose
mtr01200 Carbon metabolism - Medicago truncatula (barrel medic) (3)	cpd:C00026 2-Oxoglutarate cpd:C00042 Succinate cpd:C00258 D-Glycerate
mtr00650 Butanoate metabolism - Medicago truncatula (barrel medic) (3)	cpd:C00026 2-Oxoglutarate cpd:C00042 Succinate cpd:C00334 4-Aminobutanoate
mtr00630 Glyoxylate and dicarboxylate metabolism - Medicago truncatula (barrel medic) (3)	cpd:C00026 2-Oxoglutarate cpd:C00042 Succinate cpd:C00258 D-Glycerate
mtr00410 beta-Alanine metabolism - Medicago truncatula (barrel medic) (2)	cpd:C00334 4-Aminobutanoate cpd:C00986 1,3-Diaminopropane
mtr00310 Lysine degradation - Medicago truncatula (barrel medic) (2)	cpd:C00431 5-Aminopentanoate cpd:C00489 Glutarate
mtr00920 Sulfur metabolism - Medicago truncatula (barrel medic) (2)	cpd:C00042 Succinate cpd:C00263 L-Homoserine
mtr00300 Lysine biosynthesis - Medicago truncatula (barrel medic) (2)	cpd:C00026 2-Oxoglutarate cpd:C00263 L-Homoserine
mtr00500 Starch and sucrose metabolism - Medicago truncatula (barrel medic) (2)	cpd:C00031 D-Glucose cpd:C00181 D-Xylose
mtr00053 Ascorbate and aldarate metabolism - Medicago truncatula (barrel medic) (2)	cpd:C00026 2-Oxoglutarate cpd:C00879 D-Galactarate
mtr00270 Cysteine and methionine metabolism - Medicago truncatula (barrel medic) (2)	cpd:C00109 2-Oxobutanoate cpd:C00263 L-Homoserine
mtr00290 Valine, leucine and isoleucine biosynthesis - Medicago truncatula (barrel medic) (2)	cpd:C00109 2-Oxobutanoate cpd:C00123 L-Leucine
mtr00640 Propanoate metabolism - Medicago truncatula (barrel medic) (2)	cpd:C00042 Succinate cpd:C00109 2-Oxobutanoate
mtr00052 Galactose metabolism - Medicago truncatula (barrel medic) (2)	cpd:C00031 D-Glucose cpd:C05402 Melibiose
mtr00030 Pentose phosphate pathway - Medicago truncatula (barrel medic) (2)	cpd:C00031 D-Glucose cpd:C00258 D-Glycerate
mtr01220 Degradation of aromatic compounds - Medicago truncatula (barrel medic) (2)	cpd:C00042 Succinate cpd:C02526 Biphenyl-2,3-diol
mtr00020 Citrate cycle (TCA cycle) - Medicago truncatula (barrel medic) (2)	cpd:C00026 2-Oxoglutarate cpd:C00042 Succinate
mtr00660 C5-Branched dibasic acid metabolism - Medicago truncatula (barrel medic) (2)	cpd:C00026 2-Oxoglutarate cpd:C00109 2-Oxobutanoate
